# Supplementary material for: Tetra­aqua­diazido­cobalt(II) 3,3′-dicarb­oxy­l­ato-1,1′-ethyl­enedipyridinium
Source: Acta Crystallogr Sect E Struct Rep Online. 2010 Nov 13;66(Pt 12):m1566–7. doi: 10.1107/S1600536810046143 (PMC3011402; doi:10.1107/S1600536810046143)
Supplement: Supplementary file 1 [file e-66-m1566-sup1.cif]

##############################################################################
###                                                                        ###
###        Electronic paper (Acta Crystallographica Section E)             ###
###                                                                        ###
##############################################################################
#                                                                            #
# This CIF contains the data in a paper accepted for publication in Acta     #
# Crystallographica Section E. It conforms to the requirements of Notes      #
# for Authors for Section E, and has been peer reviewed under the auspices   #
# of the IUCr Commission on Journals.                                        #
#                                                                            #
# Full details of the Crystallographic Information File format               #
# are given in the paper "The Crystallographic Information File (CIF):       #
# a New Standard Archive File for Crystallography" by S. R. Hall, F. H.      #
# Allen and I. D. Brown [Acta Cryst. (1991), A47, 655-685].                  #
#                                                                            #
# The current version of the core CIF dictionary is obtainable from          #
# ftp://ftp.iucr.org/pub/cif_core.dic. The current version number is 2.4.    #
#                                                                            #
# Software is freely available for graphical display of the structure(s) in  #
# this CIF.  For information consult the CIF home page http://www.iucr.org/  #
# cif/home.html                                                              #
#                                                                            #
# This file may be used for bona fide research purposes within the           #
# scientific community so long as proper attribution is given to the journal # 
# article from which it was obtained.                                        #
#                                                                            #
##############################################################################
                                             
data_I
_audit_creation_method     SHELXL-97
_chemical_name_systematic
;
Tetraaquadiazidocobalt(II) 3,3'-dicarboxylato-1,1'-ethylenedipyridinium
;
_chemical_name_common     ?
_chemical_formula_moiety     'C14 H12 N2 O4, Co H8 N6 O4'
_chemical_formula_sum     'C14 H20 Co N8 O8'
_chemical_formula_iupac     '[Co (N3)2 (H2 O)4], C14 H12 N2 O4'
_chemical_formula_weight     487.31
_chemical_melting_point     ?
_symmetry_cell_setting     triclinic
_symmetry_space_group_name_H-M     'P -1'
_symmetry_space_group_name_hall     '-P 1'
loop_
    _symmetry_equiv_pos_as_xyz
    'x, y, z'
    '-x, -y, -z'
_cell_length_a     7.4309(6)
_cell_length_b     7.7507(7)
_cell_length_c     8.5582(7)
_cell_angle_alpha     95.463(2)
_cell_angle_beta     90.586(2)
_cell_angle_gamma     95.011(2)
_cell_volume     488.71(7)
_cell_formula_units_Z     1
_cell_measurement_reflns_used     15377
_cell_measurement_theta_min     3.395
_cell_measurement_theta_max     27.485
_cell_measurement_temperature     296(2)
_exptl_crystal_description     'block'
_exptl_crystal_colour     'red'
_exptl_crystal_size_max     0.25
_exptl_crystal_size_mid     0.20
_exptl_crystal_size_min     0.15
_exptl_crystal_density_diffrn     1.656
_exptl_crystal_density_meas     ?
_exptl_crystal_density_method     'not measured'
_exptl_crystal_F_000     251
_exptl_absorpt_coefficient_mu     0.941
_exptl_absorpt_correction_type     multi-scan
_exptl_absorpt_process_details     '(SADABS; Bruker, 2008)'
_exptl_absorpt_correction_T_min     0.7987
_exptl_absorpt_correction_T_max     0.8717
_exptl_special_details
;
;
_diffrn_ambient_temperature     296(2)
_diffrn_radiation_type     MoK\a
_diffrn_radiation_wavelength     0.71073
_diffrn_radiation_source     'fine-focus sealed tube'
_diffrn_radiation_monochromator     graphite
_diffrn_measurement_device_type     'Bruker APEXII CCD area-detector'
_diffrn_measurement_method     'phi and omega scans'
_diffrn_detector_area_resol_mean     ?
_diffrn_reflns_number     6091
_diffrn_reflns_av_R_equivalents     0.0153
_diffrn_reflns_av_sigmaI/netI     0.0140
_diffrn_reflns_theta_min     2.39
_diffrn_reflns_theta_max     26.10
_diffrn_reflns_theta_full     26.10
_diffrn_measured_fraction_theta_max     0.984
_diffrn_measured_fraction_theta_full     0.984
_diffrn_reflns_limit_h_min     -9
_diffrn_reflns_limit_h_max     9
_diffrn_reflns_limit_k_min     -9
_diffrn_reflns_limit_k_max     8
_diffrn_reflns_limit_l_min     -10
_diffrn_reflns_limit_l_max     10
_diffrn_standards_number     ?
_diffrn_standards_interval_count     ?
_diffrn_standards_interval_time     ?
_diffrn_standards_decay_%     2.5
_refine_special_details
;
Refinement of <i>F</i>^2^ against ALL reflections. The weighted <i>R</i>-factor
<i>wR</i> and goodness of fit <i>S</i> are based on <i>F</i>^2^, conventional
<i>R</i>-factors <i>R</i> are based on <i>F</i>, with <i>F</i> set to zero for
negative <i>F</i>^2^. The threshold expression of <i>F</i>^2^ >
\s(<i>F</i>^2^) is used only for calculating <i>R</i>-factors(gt) <i>etc</i>.
and is not relevant to the choice of reflections for refinement.
<i>R</i>-factors based on <i>F</i>^2^ are statistically about twice as large
as those based on <i>F</i>, and <i>R</i>- factors based on ALL data will be
even larger.
;
_reflns_number_total     1907
_reflns_number_gt     1889
_reflns_threshold_expression     I>2sigma(I)
_refine_ls_structure_factor_coef     Fsqd
_refine_ls_matrix_type     full
_refine_ls_R_factor_all     0.0237
_refine_ls_R_factor_gt     0.0236
_refine_ls_wR_factor_gt     0.0736
_refine_ls_wR_factor_ref     0.0737
_refine_ls_goodness_of_fit_ref     1.118
_refine_ls_restrained_S_all     1.117
_refine_ls_number_reflns     1907
_refine_ls_number_parameters     154
_refine_ls_number_restraints     9
_refine_ls_hydrogen_treatment     mixed
_refine_ls_weighting_scheme     calc
_refine_ls_weighting_details
         'calc w=1/[\s^2^(Fo^2^)+(0.0411P)^2^+0.2239P] where P=(Fo^2^+2Fc^2^)/3'
_atom_sites_solution_hydrogens     geom
_atom_sites_solution_primary     direct
_atom_sites_solution_secondary     difmap
_refine_ls_shift/su_max     0.000
_refine_ls_shift/su_mean     0.000
_refine_diff_density_max     0.275
_refine_diff_density_min     -0.275
_refine_ls_extinction_method     none
_refine_ls_extinction_coef     ?
loop_
    _atom_type_symbol
    _atom_type_description
    _atom_type_scat_dispersion_real
    _atom_type_scat_dispersion_imag
    _atom_type_scat_source
    'C' 'C' 0.0033 0.0016
                         'International Tables Vol C Tables 4.2.6.8 and 6.1.1.4'
    'H' 'H' 0.0000 0.0000
                         'International Tables Vol C Tables 4.2.6.8 and 6.1.1.4'
    'Co' 'Co' 0.3494 0.9721
                         'International Tables Vol C Tables 4.2.6.8 and 6.1.1.4'
    'N' 'N' 0.0061 0.0033
                         'International Tables Vol C Tables 4.2.6.8 and 6.1.1.4'
    'O' 'O' 0.0106 0.0060
                         'International Tables Vol C Tables 4.2.6.8 and 6.1.1.4'
_computing_data_collection     'APEX2 (Bruker, 2007)'
_computing_cell_refinement     'SAINT (Bruker, 2007)'
_computing_data_reduction     'SAINT (Bruker, 2007)'
_computing_structure_solution     'SHELXS97 (Sheldrick, 2008)'
_computing_structure_refinement     'SHELXL97 (Sheldrick, 2008)'
_computing_molecular_graphics     'SHELXTL (Sheldrick, 2008)'
_computing_publication_material     'SHELXTL (Sheldrick, 2008)'
loop_
    _atom_site_type_symbol
    _atom_site_label
    _atom_site_fract_x
    _atom_site_fract_y
    _atom_site_fract_z
    _atom_site_U_iso_or_equiv
    _atom_site_adp_type
    _atom_site_calc_flag
    _atom_site_refinement_flags
    _atom_site_occupancy
    _atom_site_disorder_assembly
    _atom_site_disorder_group
    Co Co1 0.0000 0.0000 0.5000 0.02282(12) Uani d S 1 . .
    C C1 0.3729(2) 0.5896(2) 0.3420(2) 0.0283(3) Uani d . 1 . .
    C C2 0.5025(2) 0.4708(2) 0.26023(19) 0.0258(3) Uani d . 1 . .
    C C3 0.6822(2) 0.5278(2) 0.2423(2) 0.0335(4) Uani d . 1 . .
    H H3A 0.7234 0.6424 0.2751 0.040 Uiso calc R 1 . .
    C C4 0.4437(2) 0.3011(2) 0.20731(19) 0.0255(3) Uani d . 1 . .
    H H4A 0.3228 0.2613 0.2153 0.031 Uiso calc R 1 . .
    C C5 0.8009(2) 0.4148(3) 0.1756(3) 0.0392(4) Uani d . 1 . .
    H H5A 0.9215 0.4530 0.1625 0.047 Uiso calc R 1 . .
    C C6 0.7382(2) 0.2466(2) 0.1293(2) 0.0339(4) Uani d . 1 . .
    H H6A 0.8173 0.1685 0.0875 0.041 Uiso calc R 1 . .
    C C7 0.5003(2) 0.0111(2) 0.08913(19) 0.0286(3) Uani d . 1 . .
    H H7A 0.3795 -0.0177 0.1265 0.034 Uiso calc R 1 . .
    H H7B 0.5803 -0.0667 0.1303 0.034 Uiso calc R 1 . .
    N N1 0.56206(18) 0.19334(17) 0.14405(16) 0.0257(3) Uani d . 1 . .
    N N2 0.0817(2) -0.0222(2) 0.26583(18) 0.0399(4) Uani d U 1 . .
    N N3 -0.0146(2) -0.1006(2) 0.16704(17) 0.0320(3) Uani d U 1 . .
    N N4 -0.1073(3) -0.1740(2) 0.0672(2) 0.0461(4) Uani d U 1 . .
    O O1 0.43867(18) 0.73681(16) 0.39597(19) 0.0435(4) Uani d . 1 . .
    O O2 0.21281(17) 0.52889(16) 0.35044(18) 0.0405(3) Uani d . 1 . .
    O O3 0.27781(16) -0.00456(16) 0.56790(15) 0.0319(3) Uani d D 1 . .
    H H3B 0.347(3) 0.086(2) 0.569(3) 0.048 Uiso d D 1 . .
    H H3C 0.321(3) -0.082(2) 0.508(3) 0.048 Uiso d D 1 . .
    O O4 0.02796(18) 0.26995(16) 0.50991(18) 0.0379(3) Uani d D 1 . .
    H H4B 0.090(3) 0.323(3) 0.449(3) 0.057 Uiso d D 1 . .
    H H4C -0.053(3) 0.334(3) 0.547(3) 0.057 Uiso d D 1 . .
loop_
    _atom_site_aniso_label
    _atom_site_aniso_U_11
    _atom_site_aniso_U_22
    _atom_site_aniso_U_33
    _atom_site_aniso_U_12
    _atom_site_aniso_U_13
    _atom_site_aniso_U_23
    Co1 0.02008(17) 0.02004(17) 0.02747(17) -0.00003(11) 0.00302(11)
                                                                    -0.00082(11)
    C1 0.0273(8) 0.0202(7) 0.0363(8) 0.0007(6) 0.0062(7) -0.0031(6)
    C2 0.0247(8) 0.0210(7) 0.0305(8) 0.0009(6) 0.0035(6) -0.0024(6)
    C3 0.0282(9) 0.0247(8) 0.0445(10) -0.0047(7) 0.0040(7) -0.0067(7)
    C4 0.0220(7) 0.0230(8) 0.0301(8) 0.0002(6) 0.0040(6) -0.0026(6)
    C5 0.0231(8) 0.0348(9) 0.0565(12) -0.0035(7) 0.0081(8) -0.0077(8)
    C6 0.0247(8) 0.0311(9) 0.0447(10) 0.0045(7) 0.0068(7) -0.0056(7)
    C7 0.0331(8) 0.0179(7) 0.0336(9) 0.0000(6) 0.0054(7) -0.0030(6)
    N1 0.0256(7) 0.0203(6) 0.0297(7) 0.0006(5) 0.0035(5) -0.0043(5)
    N2 0.0335(8) 0.0555(10) 0.0297(8) -0.0006(7) 0.0064(6) 0.0028(7)
    N3 0.0314(8) 0.0343(8) 0.0318(8) 0.0069(6) 0.0117(7) 0.0059(6)
    N4 0.0475(10) 0.0485(10) 0.0398(9) -0.0053(8) 0.0032(8) -0.0011(8)
    O1 0.0330(7) 0.0226(6) 0.0701(10) -0.0026(5) 0.0105(6) -0.0159(6)
    O2 0.0282(6) 0.0241(6) 0.0665(9) -0.0017(5) 0.0160(6) -0.0082(6)
    O3 0.0230(6) 0.0274(6) 0.0434(7) 0.0016(5) 0.0014(5) -0.0067(5)
    O4 0.0356(7) 0.0210(6) 0.0575(8) 0.0026(5) 0.0178(6) 0.0028(5)
_geom_special_details
;
All e.s.d.'s (except the e.s.d. in the dihedral angle between two l.s. planes)
are estimated using the full covariance matrix. The cell e.s.d.'s are taken
into account individually in the estimation of e.s.d.'s in distances, angles
and torsion angles; correlations between e.s.d.'s in cell parameters are only
used when they are defined by crystal symmetry. An approximate (isotropic)
treatment of cell e.s.d.'s is used for estimating e.s.d.'s involving l.s.
planes.
;
loop_
    _geom_bond_atom_site_label_1
    _geom_bond_atom_site_label_2
    _geom_bond_site_symmetry_2
    _geom_bond_distance
    _geom_bond_publ_flag
    Co1 O4 . 2.0780(12) yes
    Co1 O4 2_556 2.0780(12) ?
    Co1 N2 . 2.0958(15) y
    Co1 N2 2_556 2.0958(15) ?
    Co1 O3 2_556 2.1431(12) ?
    Co1 O3 . 2.1431(12) y
    C1 O1 . 1.245(2) ?
    C1 O2 . 1.246(2) ?
    C1 C2 . 1.521(2) ?
    C2 C4 . 1.381(2) ?
    C2 C3 . 1.384(2) ?
    C3 C5 . 1.386(3) ?
    C3 H3A . 0.9300 ?
    C4 N1 . 1.348(2) ?
    C4 H4A . 0.9300 ?
    C5 C6 . 1.366(3) ?
    C5 H5A . 0.9300 ?
    C6 N1 . 1.349(2) ?
    C6 H6A . 0.9300 ?
    C7 N1 . 1.478(2) ?
    C7 C7 2_655 1.519(3) ?
    C7 H7A . 0.9700 ?
    C7 H7B . 0.9700 ?
    N2 N3 . 1.188(2) ?
    N3 N4 . 1.164(2) ?
    O3 H3B . 0.836(15) ?
    O3 H3C . 0.839(15) ?
    O4 H4B . 0.813(16) ?
    O4 H4C . 0.856(16) ?
loop_
    _geom_angle_atom_site_label_1
    _geom_angle_atom_site_label_2
    _geom_angle_atom_site_label_3
    _geom_angle_site_symmetry_1
    _geom_angle_site_symmetry_3
    _geom_angle
    _geom_angle_publ_flag
    O4 Co1 O4 . 2_556 180.0 ?
    O4 Co1 N2 . . 91.41(6) ?
    O4 Co1 N2 2_556 . 88.59(6) ?
    O4 Co1 N2 . 2_556 88.59(6) ?
    O4 Co1 N2 2_556 2_556 91.41(6) ?
    N2 Co1 N2 . 2_556 180.0 ?
    O4 Co1 O3 . 2_556 88.83(5) ?
    O4 Co1 O3 2_556 2_556 91.17(5) ?
    N2 Co1 O3 . 2_556 92.17(6) ?
    N2 Co1 O3 2_556 2_556 87.83(6) ?
    O4 Co1 O3 . . 91.17(5) ?
    O4 Co1 O3 2_556 . 88.83(5) ?
    N2 Co1 O3 . . 87.83(6) ?
    N2 Co1 O3 2_556 . 92.17(6) ?
    O3 Co1 O3 2_556 . 180.0 ?
    O1 C1 O2 . . 126.73(15) ?
    O1 C1 C2 . . 116.50(14) ?
    O2 C1 C2 . . 116.75(14) ?
    C4 C2 C3 . . 118.77(14) ?
    C4 C2 C1 . . 120.22(14) ?
    C3 C2 C1 . . 120.97(14) ?
    C2 C3 C5 . . 120.26(16) ?
    C2 C3 H3A . . 119.9 ?
    C5 C3 H3A . . 119.9 ?
    N1 C4 C2 . . 119.85(14) ?
    N1 C4 H4A . . 120.1 ?
    C2 C4 H4A . . 120.1 ?
    C6 C5 C3 . . 119.02(16) ?
    C6 C5 H5A . . 120.5 ?
    C3 C5 H5A . . 120.5 ?
    N1 C6 C5 . . 120.23(16) ?
    N1 C6 H6A . . 119.9 ?
    C5 C6 H6A . . 119.9 ?
    N1 C7 C7 . 2_655 109.09(16) ?
    N1 C7 H7A . . 109.9 ?
    C7 C7 H7A 2_655 . 109.9 ?
    N1 C7 H7B . . 109.9 ?
    C7 C7 H7B 2_655 . 109.9 ?
    H7A C7 H7B . . 108.3 ?
    C4 N1 C6 . . 121.82(14) ?
    C4 N1 C7 . . 120.05(13) ?
    C6 N1 C7 . . 118.13(14) ?
    N3 N2 Co1 . . 120.05(12) ?
    N4 N3 N2 . . 178.01(19) ?
    Co1 O3 H3B . . 119.4(17) ?
    Co1 O3 H3C . . 107.1(17) ?
    H3B O3 H3C . . 108.0(19) ?
    Co1 O4 H4B . . 122.9(18) ?
    Co1 O4 H4C . . 123.1(17) ?
    H4B O4 H4C . . 109(2) ?
loop_
    _geom_torsion_atom_site_label_1
    _geom_torsion_atom_site_label_2
    _geom_torsion_atom_site_label_3
    _geom_torsion_atom_site_label_4
    _geom_torsion_site_symmetry_1
    _geom_torsion_site_symmetry_2
    _geom_torsion_site_symmetry_3
    _geom_torsion_site_symmetry_4
    _geom_torsion
    _geom_torsion_publ_flag
    O1 C1 C2 C4 . . . . 175.22(17) ?
    O2 C1 C2 C4 . . . . -3.6(2) ?
    O1 C1 C2 C3 . . . . -2.5(3) ?
    O2 C1 C2 C3 . . . . 178.67(17) ?
    C4 C2 C3 C5 . . . . -1.5(3) ?
    C1 C2 C3 C5 . . . . 176.28(18) ?
    C3 C2 C4 N1 . . . . 2.0(2) ?
    C1 C2 C4 N1 . . . . -175.75(15) ?
    C2 C3 C5 C6 . . . . -0.6(3) ?
    C3 C5 C6 N1 . . . . 2.1(3) ?
    C2 C4 N1 C6 . . . . -0.5(3) ?
    C2 C4 N1 C7 . . . . 179.21(14) ?
    C5 C6 N1 C4 . . . . -1.6(3) ?
    C5 C6 N1 C7 . . . . 178.70(17) ?
    C7 C7 N1 C4 2_655 . . . 108.4(2) ?
    C7 C7 N1 C6 2_655 . . . -71.9(2) ?
    O4 Co1 N2 N3 . . . . -122.40(16) ?
    O4 Co1 N2 N3 2_556 . . . 57.60(16) ?
    O3 Co1 N2 N3 2_556 . . . -33.51(16) ?
    O3 Co1 N2 N3 . . . . 146.49(16) ?
loop_
    _geom_hbond_atom_site_label_D
    _geom_hbond_atom_site_label_H
    _geom_hbond_atom_site_label_A
    _geom_hbond_site_symmetry_A
    _geom_hbond_distance_DH
    _geom_hbond_distance_HA
    _geom_hbond_distance_DA
    _geom_hbond_angle_DHA
    O3 H3B O1 2_666 0.836(15) 2.007(17) 2.8180(18) 163(2)
    O3 H3C O1 1_545 0.839(15) 1.906(16) 2.7395(17) 172(2)
    O4 H4C O2 2_566 0.856(16) 1.839(16) 2.6901(18) 173(3)
    O4 H4B O2 . 0.813(16) 2.030(19) 2.8028(18) 159(2)
data_global
_journal_date_recd_electronic     2010-10-21
_journal_date_accepted     2010-11-09
_journal_name_full     'Acta Crystallographica, Section E'
_journal_year     2010
_journal_volume     66
_journal_issue     12
_journal_page_first     m1566
_journal_page_last     m1567
_journal_paper_category     QM
_journal_coeditor_code     KP2284
_publ_contact_author_name     'Yan-Qing Wen'
_publ_contact_author_address
;
Shanghai Key Laboratory of Green Chemistry and Chemical Processes,Department of
Chemistry, East China Normal University, Shanghai 200062, P. R. China
;
_publ_contact_author_email     'eqgao@chem.ecnu.edu.cn'
_publ_contact_author_fax     '+86-21-62233424'
_publ_contact_author_phone     '+86-21-62233404'
_publ_section_title
;
Tetraaquadiazidocobalt(II) 3,3'-dicarboxylato-1,1'-ethylenedipyridinium
;
loop_
    _publ_author_name
    _publ_author_footnote
    _publ_author_address
    'Wen, Yan-Qing' .
;
Shanghai Key Laboratory of Green Chemistry and Chemical Processes
Department of Chemistry
East China Normal University
Shanghai 200062
People's Republic of China
;
    'Tian, Chun-Yan' .
;
Shanghai Key Laboratory of Green Chemistry and Chemical Processes
Department of Chemistry
East China Normal University
Shanghai 200062
People's Republic of China
;
    'Gao, En-Qing' .
;
Shanghai Key Laboratory of Green Chemistry and Chemical Processes
Department of Chemistry
East China Normal University
Shanghai 200062
People's Republic of China
;
