# Supplementary material for: Tetra­aqua­diazido­cobalt(II) 3,3′-dicarb­oxy­l­ato-1,1′-ethyl­enedipyridinium
Source: Acta Crystallogr Sect E Struct Rep Online. 2010 Nov 13;66(Pt 12):m1566–7. doi: 10.1107/S1600536810046143 (PMC3011402; doi:10.1107/S1600536810046143)
Supplement: Supplementary file 2 [file e-66-m1566-Isup2.hkl]

# 
# h,k,l, Fc-squared, Fo-squared, sigma(Fo-squared) and status flag 
# 
data_I
_shelx_title ' 2 in P1                     New: P-1' 
_shelx_refln_list_code          4 
_shelx_F_calc_maximum       90.47 
_exptl_crystal_F_000       250.93 
_reflns_d_resolution_high  0.8078 
 
loop_ 
 _symmetry_equiv_pos_as_xyz 
 'x, y, z' 
 '-x, -y, -z' 
 
_cell_length_a     7.4309 
_cell_length_b     7.7507 
_cell_length_c     8.5582 
_cell_angle_alpha  95.463 
_cell_angle_beta   90.586 
_cell_angle_gamma  95.011 
 
_shelx_F_squared_multiplier     1.000 
 
loop_ 
 _refln_index_h 
 _refln_index_k 
 _refln_index_l 
 _refln_F_squared_calc 
 _refln_F_squared_meas 
 _refln_F_squared_sigma 
 _refln_observed_status 
   1   0   0       64.21       76.06      1.17 o 
   2   0   0     2303.49     2312.30     25.78 o 
   3   0   0      363.12      335.72      3.45 o 
   4   0   0     1631.73     1780.47     25.54 o 
   5   0   0      178.33      179.43      2.52 o 
   6   0   0       66.05       61.50      0.90 o 
   7   0   0      109.82      100.26      1.40 o 
   8   0   0       34.33       32.72      0.63 o 
   9   0   0       68.65       65.29      1.06 o 
  -9   1   0       25.95       27.10      0.61 o 
  -8   1   0      133.26      130.54      1.80 o 
  -7   1   0      445.92      427.46      5.21 o 
  -6   1   0       56.70       60.16      0.90 o 
  -5   1   0        8.67       10.66      0.23 o 
  -4   1   0     1463.98     1484.51     14.86 o 
  -3   1   0     1470.46     1502.90     15.40 o 
  -2   1   0     4362.69     3921.92    107.12 o 
  -1   1   0      753.09      800.97     12.08 o 
   0   1   0      738.85      709.78     11.97 o 
   1   1   0     3451.75     2919.80     68.31 o 
   2   1   0      497.57      502.20      6.87 o 
   3   1   0      542.56      580.51      6.10 o 
   4   1   0        0.75        3.03      0.28 o 
   5   1   0       30.86       32.61      0.52 o 
   6   1   0        7.80       11.19      0.30 o 
   7   1   0      201.65      183.97      2.36 o 
   8   1   0       77.66       73.26      1.11 o 
   9   1   0        1.80        2.58      0.26 o 
  -9   2   0        1.60        1.70      0.36 o 
  -8   2   0       96.54       95.90      1.41 o 
  -7   2   0       44.43       44.87      1.06 o 
  -6   2   0      833.97      835.29      9.92 o 
  -5   2   0        8.25       10.26      0.51 o 
  -4   2   0      468.01      487.29      4.48 o 
  -3   2   0      211.15      183.52      1.73 o 
  -2   2   0       40.27       32.43      0.46 o 
  -1   2   0     1047.95     1095.32     15.53 o 
   0   2   0     1647.51     1562.45     35.75 o 
   1   2   0       88.13       84.11      1.09 o 
   2   2   0      265.82      317.15      3.72 o 
   3   2   0      250.16      248.73      2.30 o 
   4   2   0      529.27      520.92      4.77 o 
   5   2   0       58.11       55.94      1.57 o 
   6   2   0      134.94      117.07      1.55 o 
   7   2   0        6.43        3.63      0.23 o 
   8   2   0      139.42      122.22      3.36 o 
  -8   3   0      103.17      104.14      1.52 o 
  -7   3   0      105.26      103.51      1.47 o 
  -6   3   0       23.09       22.30      0.46 o 
  -5   3   0      141.74      140.94      1.40 o 
  -4   3   0      268.24      281.34      2.95 o 
  -3   3   0      606.29      608.51      7.27 o 
  -2   3   0      112.11       96.32      1.26 o 
  -1   3   0      103.94      102.34      1.12 o 
   0   3   0      449.02      433.02      4.52 o 
   1   3   0      589.53      609.98      7.50 o 
   2   3   0     1448.02     1466.36     15.34 o 
   3   3   0      533.75      526.10      4.80 o 
   4   3   0      387.86      393.83      3.63 o 
   5   3   0        7.85        8.98      0.54 o 
   6   3   0      274.41      270.06      6.60 o 
   7   3   0      123.30      117.66      3.20 o 
   8   3   0       16.11       16.66      0.89 o 
  -8   4   0       26.50       28.33      0.62 o 
  -7   4   0      163.60      167.01      2.23 o 
  -6   4   0      132.15      134.93      1.81 o 
  -5   4   0       70.06       70.02      0.77 o 
  -4   4   0      237.20      225.89      2.15 o 
  -3   4   0      150.54      162.86      2.10 o 
  -2   4   0      129.50      122.71      1.57 o 
  -1   4   0      152.76      137.30      1.38 o 
   0   4   0     3342.44     3203.93     49.01 o 
   1   4   0       32.29       56.16      0.80 o 
   2   4   0      573.55      615.02      7.54 o 
   3   4   0       83.73       85.73      1.17 o 
   4   4   0     1602.58     1573.42     19.22 o 
   5   4   0       21.98       22.27      0.89 o 
   6   4   0        0.57        0.70      0.32 o 
   7   4   0       21.88       23.32      1.04 o 
  -8   5   0       89.15       91.03      1.40 o 
  -7   5   0       82.96       86.62      1.30 o 
  -6   5   0       16.74       20.19      0.49 o 
  -5   5   0        2.43        3.22      0.22 o 
  -4   5   0      140.89      131.72      1.48 o 
  -3   5   0       72.81       68.73      0.99 o 
  -2   5   0        4.64        4.00      0.13 o 
  -1   5   0       19.65       22.15      0.33 o 
   0   5   0      325.67      332.28      4.16 o 
   1   5   0      432.16      431.97      5.36 o 
   2   5   0       71.00       66.77      0.96 o 
   3   5   0       56.47       55.13      0.83 o 
   4   5   0        5.42        5.33      0.52 o 
   5   5   0       70.46       74.67      2.16 o 
   6   5   0        6.66        6.70      0.58 o 
   7   5   0        0.33        0.54      0.37 o 
  -7   6   0        1.98        2.82      0.23 o 
  -6   6   0       70.56       67.35      1.04 o 
  -5   6   0       52.03       43.49      1.39 o 
  -4   6   0       31.25       32.35      0.44 o 
  -3   6   0       26.38       26.87      0.43 o 
  -2   6   0      183.25      186.38      2.51 o 
  -1   6   0       22.26       26.79      0.51 o 
   0   6   0      176.04      174.09      2.29 o 
   1   6   0       99.84       87.96      1.25 o 
   2   6   0       19.01       20.25      0.43 o 
   3   6   0       90.94       86.38      1.24 o 
   4   6   0      198.01      190.90      2.52 o 
   5   6   0        1.17        1.42      0.38 o 
   6   6   0       13.70       11.05      0.74 o 
  -6   7   0        2.46        3.69      0.24 o 
  -5   7   0       13.20       14.37      0.40 o 
  -4   7   0       91.06       96.81      1.42 o 
  -3   7   0       91.31       90.07      1.33 o 
  -2   7   0       39.62       39.59      0.70 o 
  -1   7   0      126.17      127.11      1.76 o 
   0   7   0      452.24      444.06      5.58 o 
   1   7   0       28.59       29.40      0.57 o 
   2   7   0      309.73      297.01      3.81 o 
   3   7   0       49.98       46.86      0.80 o 
   4   7   0       93.69       85.03      1.27 o 
   5   7   0       78.72       80.16      2.41 o 
  -5   8   0       34.70       38.77      0.76 o 
  -4   8   0      121.44      124.79      1.81 o 
  -3   8   0       80.80       82.06      1.28 o 
  -2   8   0      108.56      105.99      1.56 o 
  -1   8   0       45.36       42.46      0.77 o 
   0   8   0      178.52      173.38      2.36 o 
   1   8   0      109.05       98.86      1.49 o 
   2   8   0        4.39        6.54      0.31 o 
   3   8   0      105.75       96.30      1.44 o 
   4   8   0      207.50      213.41      2.87 o 
  -3   9   0       45.36       46.51      0.89 o 
  -2   9   0        1.64        1.63      0.31 o 
  -1   9   0       19.47       20.78      0.53 o 
   0   9   0       36.15       38.24      0.76 o 
   1   9   0       36.31       35.13      0.72 o 
   2   9   0       37.85       34.64      0.72 o 
  -2  -9   1       11.64       10.12      0.38 o 
  -1  -9   1       67.68       68.71      1.14 o 
   0  -9   1       46.87       45.41      0.85 o 
   1  -9   1       15.58       15.60      0.45 o 
   2  -9   1        1.64        2.17      0.23 o 
   3  -9   1       13.19       13.76      0.44 o 
  -4  -8   1       20.57       21.54      0.53 o 
  -3  -8   1       39.25       36.09      0.70 o 
  -2  -8   1       74.09       64.23      1.04 o 
  -1  -8   1       32.31       31.89      0.63 o 
   0  -8   1      132.77      127.53      1.80 o 
   1  -8   1       16.02       15.84      0.43 o 
   2  -8   1      310.40      303.71      3.93 o 
   3  -8   1       57.60       55.30      0.93 o 
   4  -8   1        3.51        3.84      0.29 o 
   5  -8   1       20.70       22.50      0.68 o 
  -5  -7   1       33.53       31.75      1.23 o 
  -4  -7   1      104.55      103.74      1.50 o 
  -3  -7   1       26.32       27.07      0.74 o 
  -2  -7   1       62.38       64.30      1.00 o 
  -1  -7   1      467.18      439.19      5.52 o 
   0  -7   1      157.57      157.12      2.12 o 
   1  -7   1      267.20      260.21      3.36 o 
   2  -7   1      190.89      190.95      2.53 o 
   3  -7   1      745.40      766.93     10.41 o 
   4  -7   1       10.05       11.47      0.35 o 
   5  -7   1       55.69       48.40      8.06 o 
   6  -7   1        1.16        0.57      0.18 o 
  -6  -6   1        4.81        5.99      0.56 o 
  -5  -6   1        0.45        0.29      0.19 o 
  -4  -6   1      317.22      304.66      3.89 o 
  -3  -6   1      180.65      165.35      2.20 o 
  -2  -6   1        5.44        5.55      0.23 o 
  -1  -6   1      149.14      156.72      2.08 o 
   0  -6   1        8.77        9.16      0.27 o 
   1  -6   1      282.40      289.05      3.66 o 
   2  -6   1       61.52       62.96      0.94 o 
   3  -6   1       32.39       30.98      0.80 o 
   4  -6   1       23.47       28.17      0.40 o 
   5  -6   1       60.53       64.10      0.83 o 
   6  -6   1       38.78       38.95      0.70 o 
   7  -6   1       38.42       38.36      0.73 o 
  -7  -5   1      129.48      147.85      3.97 o 
  -6  -5   1        0.52        0.92      0.36 o 
  -5  -5   1      312.20      315.69      4.33 o 
  -4  -5   1      184.33      179.86      2.35 o 
  -3  -5   1      448.64      445.40      5.54 o 
  -2  -5   1        5.50        5.88      0.21 o 
  -1  -5   1      421.97      413.11      5.13 o 
   0  -5   1      119.16      113.25      1.52 o 
   1  -5   1       66.38       69.91      0.84 o 
   2  -5   1      149.90      142.14      1.38 o 
   3  -5   1      699.68      679.54      6.22 o 
   4  -5   1      598.41      599.61      5.52 o 
   5  -5   1       36.49       35.16      0.46 o 
   6  -5   1      118.78      115.73      1.60 o 
   7  -5   1       68.69       71.36      1.12 o 
   8  -5   1       31.33       31.13      0.78 o 
  -7  -4   1      141.49      142.86      3.81 o 
  -6  -4   1        0.94        2.18      0.38 o 
  -5  -4   1      235.92      243.50      3.11 o 
  -4  -4   1      539.80      555.57      6.84 o 
  -3  -4   1       66.39       74.93      1.05 o 
  -2  -4   1      101.14       97.23      1.08 o 
  -1  -4   1      793.26      809.46      9.43 o 
   0  -4   1     1462.17     1448.00     21.22 o 
   1  -4   1     1258.43     1248.00     11.47 o 
   2  -4   1     2026.99     2024.51     18.63 o 
   3  -4   1      590.63      577.73      6.85 o 
   4  -4   1      495.74      514.80      4.75 o 
   5  -4   1      260.13      270.74      3.35 o 
   6  -4   1      230.21      232.27      2.94 o 
   7  -4   1      148.60      145.83      2.30 o 
   8  -4   1        0.42        0.47      0.19 o 
  -8  -3   1      132.50      129.14      3.53 o 
  -7  -3   1      186.60      185.74      4.74 o 
  -6  -3   1      183.13      178.66      4.50 o 
  -5  -3   1      101.97       99.25      1.00 o 
  -4  -3   1      305.33      305.56      2.84 o 
  -3  -3   1      241.00      240.03      2.24 o 
  -2  -3   1      526.94      503.82      7.53 o 
  -1  -3   1     1289.28     1308.16     15.32 o 
   0  -3   1     3470.14     3304.34     39.20 o 
   1  -3   1     1083.74     1103.75     11.12 o 
   2  -3   1       95.72       39.28      0.92 o 
   3  -3   1     4251.65     4173.18     53.40 o 
   4  -3   1       38.18       34.96      0.47 o 
   5  -3   1      125.72      135.87      1.77 o 
   6  -3   1       51.16       47.55      0.90 o 
   7  -3   1      404.01      399.48      4.92 o 
   8  -3   1        7.36        7.28      0.32 o 
  -8  -2   1       99.31       98.69      2.80 o 
  -7  -2   1      289.32      265.90      3.32 o 
  -6  -2   1        2.48        2.11      0.15 o 
  -5  -2   1       36.68       30.18      0.39 o 
  -4  -2   1      590.48      672.74      6.14 o 
  -3  -2   1      179.57      166.00      1.57 o 
  -2  -2   1       39.36       56.17      0.72 o 
  -1  -2   1     1181.51     1228.19     12.84 o 
   0  -2   1     1378.46     1389.66     15.01 o 
   1  -2   1     1655.20     1609.99     32.13 o 
   2  -2   1        3.40        3.33      0.10 o 
   3  -2   1      198.48      193.41      1.81 o 
   4  -2   1      161.86      160.04      1.53 o 
   5  -2   1       81.75       84.25      1.24 o 
   6  -2   1      124.00      114.02      1.54 o 
   7  -2   1       19.29       18.55      0.44 o 
   8  -2   1       26.20       24.85      0.55 o 
   9  -2   1       40.13       41.77      1.31 o 
  -9  -1   1       35.29       35.38      0.81 o 
  -8  -1   1       38.48       36.21      0.67 o 
  -7  -1   1       59.42       64.40      0.97 o 
  -6  -1   1       68.97       63.60      0.93 o 
  -5  -1   1       91.86       92.89      1.27 o 
  -4  -1   1       20.46       34.48      0.40 o 
  -3  -1   1     2051.91     2126.99     19.53 o 
  -2  -1   1       53.82       49.45      0.54 o 
  -1  -1   1     2247.23     2233.66     60.98 o 
   0  -1   1        5.23        7.45      0.30 o 
   1  -1   1     1589.87     1552.31     23.10 o 
   2  -1   1      359.77      365.75      3.76 o 
   3  -1   1      993.52      989.65     10.20 o 
   4  -1   1      697.99      692.48      7.06 o 
   5  -1   1       82.23       86.47      1.17 o 
   6  -1   1      163.48      155.03      2.01 o 
   7  -1   1      243.36      235.58      2.99 o 
   8  -1   1       55.95       51.05      0.86 o 
   9  -1   1        2.34        1.53      0.37 o 
  -9   0   1       25.73       23.97      0.56 o 
  -8   0   1      119.71      113.91      1.80 o 
  -7   0   1      184.58      187.62      2.43 o 
  -6   0   1       28.67       28.48      0.52 o 
  -5   0   1      373.44      393.31      3.97 o 
  -4   0   1     1024.41     1023.57      9.46 o 
  -3   0   1      409.74      399.88      3.67 o 
  -2   0   1      203.46      199.54      2.08 o 
  -1   0   1     1652.36     1484.14     29.84 o 
   0   0   1     1138.15     1077.06     64.51 o 
   1   0   1      335.86      358.13      6.91 o 
   2   0   1      159.55      187.09      2.25 o 
   3   0   1     3093.70     3089.23     36.63 o 
   4   0   1      157.81      136.24      1.46 o 
   5   0   1      371.95      371.74      4.49 o 
   6   0   1      203.76      190.22      2.41 o 
   7   0   1       55.79       56.06      0.88 o 
   8   0   1        1.92        1.66      0.19 o 
   9   0   1       14.25       12.10      0.68 o 
  -9   1   1       91.06       96.75      1.46 o 
  -8   1   1       61.32       57.32      0.95 o 
  -7   1   1      248.40      239.81      3.04 o 
  -6   1   1      138.10      132.92      1.76 o 
  -5   1   1      226.90      233.34      2.21 o 
  -4   1   1      293.75      278.05      2.60 o 
  -3   1   1       17.25       13.46      0.19 o 
  -2   1   1      189.20      203.47      1.89 o 
  -1   1   1      153.05      149.59      1.83 o 
   0   1   1       77.08       66.55      1.45 o 
   1   1   1       28.16       37.13      0.49 o 
   2   1   1        1.88        2.38      0.25 o 
   3   1   1      913.96      971.69     11.06 o 
   4   1   1      715.80      781.03      7.95 o 
   5   1   1        0.68        4.19      0.24 o 
   6   1   1        1.32        0.81      0.12 o 
   7   1   1      231.71      207.20      2.63 o 
   8   1   1       10.26        8.40      0.33 o 
  -9   2   1       11.01       10.84      0.65 o 
  -8   2   1       81.09       81.06      1.24 o 
  -7   2   1      267.93      271.00      3.42 o 
  -6   2   1       45.04       43.55      0.72 o 
  -5   2   1       39.17       36.34      0.44 o 
  -4   2   1        0.70        2.10      0.17 o 
  -3   2   1      395.06      413.84      3.81 o 
  -2   2   1     3833.18     3768.66     48.10 o 
  -1   2   1       11.44       12.32      0.20 o 
   0   2   1      383.55      380.42      4.08 o 
   1   2   1       44.83       61.46      0.75 o 
   2   2   1       45.47       41.46      0.48 o 
   3   2   1      436.03      449.32      4.11 o 
   4   2   1      239.46      236.29      2.20 o 
   5   2   1       63.27       66.07      0.91 o 
   6   2   1       55.93       53.39      0.81 o 
   7   2   1       13.19       14.17      0.43 o 
   8   2   1       39.77       33.66      1.31 o 
  -8   3   1        7.32        8.34      0.34 o 
  -7   3   1      112.54      111.48      1.57 o 
  -6   3   1       55.70       61.18      1.84 o 
  -5   3   1        0.66        0.60      0.08 o 
  -4   3   1        3.45        4.58      0.14 o 
  -3   3   1       56.20       76.13      0.78 o 
  -2   3   1      557.57      556.10     23.41 o 
  -1   3   1      216.84      231.94      2.54 o 
   0   3   1      405.45      427.48      4.46 o 
   1   3   1     1414.00     1390.73     18.57 o 
   2   3   1      323.89      301.11      3.15 o 
   3   3   1      797.68      837.72      7.66 o 
   4   3   1      473.49      474.60      4.35 o 
   5   3   1      131.95      133.91      3.45 o 
   6   3   1       32.12       31.38      1.15 o 
   7   3   1      195.38      182.42      4.70 o 
   8   3   1       25.05       23.25      1.08 o 
  -8   4   1       33.24       34.12      0.81 o 
  -7   4   1       50.73       54.28      0.91 o 
  -6   4   1       58.89       57.78      0.91 o 
  -5   4   1       56.12       59.04      0.77 o 
  -4   4   1      783.38      800.98      8.18 o 
  -3   4   1      208.80      206.02      2.63 o 
  -2   4   1       30.70       25.39      0.64 o 
  -1   4   1      666.83      681.51      6.44 o 
   0   4   1     1019.41      971.04     11.87 o 
   1   4   1      559.80      591.43      7.24 o 
   2   4   1       84.89       79.89      1.09 o 
   3   4   1      832.33      823.92     10.05 o 
   4   4   1        0.91        0.96      0.11 o 
   5   4   1      426.19      431.47     10.25 o 
   6   4   1       45.42       43.16      1.48 o 
   7   4   1      210.58      213.30      5.44 o 
  -8   5   1      159.90      176.86      3.80 o 
  -7   5   1      103.82      106.61      1.54 o 
  -6   5   1       37.96       41.85      0.63 o 
  -5   5   1      124.64      124.98      1.29 o 
  -4   5   1       92.48       85.90      3.32 o 
  -3   5   1      244.46      243.61      2.60 o 
  -2   5   1      130.76      117.40      1.16 o 
  -1   5   1      406.90      400.31      4.89 o 
   0   5   1        1.35        0.88      0.11 o 
   1   5   1      104.98      121.23      1.62 o 
   2   5   1        0.79        2.07      0.16 o 
   3   5   1      370.68      368.72      4.61 o 
   4   5   1      340.26      342.59      4.31 o 
   5   5   1        4.09       11.56      0.68 o 
   6   5   1      113.68      115.60      3.20 o 
   7   5   1       52.83       55.33      1.88 o 
  -7   6   1       88.68       88.99      1.34 o 
  -6   6   1        1.14        1.98      0.21 o 
  -5   6   1      127.60      129.31      1.50 o 
  -4   6   1      104.08      104.20      1.10 o 
  -3   6   1      419.95      428.98      6.78 o 
  -2   6   1      401.24      393.51      4.94 o 
  -1   6   1      396.59      390.22      4.90 o 
   0   6   1      117.86      115.32      1.59 o 
   1   6   1      203.00      194.77      2.99 o 
   2   6   1       10.22       13.32      0.34 o 
   3   6   1      107.30      110.40      1.54 o 
   4   6   1      368.50      358.55      4.54 o 
   5   6   1      115.39      117.35      3.24 o 
   6   6   1      114.33      117.55      3.30 o 
  -6   7   1       42.98       44.79      0.81 o 
  -5   7   1       47.90       53.17      0.92 o 
  -4   7   1       81.25       84.04      1.28 o 
  -3   7   1      124.65      121.56      1.73 o 
  -2   7   1      517.17      528.31      6.60 o 
  -1   7   1        4.52        3.69      0.23 o 
   0   7   1      307.59      287.00      3.70 o 
   1   7   1       41.29       48.37      0.81 o 
   2   7   1      501.15      454.46      5.72 o 
   3   7   1      201.96      210.90      2.79 o 
   4   7   1      129.38      128.85      2.29 o 
   5   7   1      112.69      125.85      3.51 o 
  -5   8   1      130.64      142.23      2.05 o 
  -4   8   1      171.41      172.55      2.79 o 
  -3   8   1       10.79       10.81      0.82 o 
  -2   8   1       41.30       41.60      0.82 o 
  -1   8   1      145.67      140.92      1.98 o 
   0   8   1      222.46      200.98      2.71 o 
   1   8   1      104.45      106.47      2.10 o 
   2   8   1        0.43        0.46      0.17 o 
   3   8   1      194.01      191.02      2.59 o 
   4   8   1       26.62       25.04      1.15 o 
  -3   9   1       57.17       54.82      1.25 o 
  -2   9   1        0.42        0.49      0.19 o 
  -1   9   1       52.94       55.06      0.98 o 
   0   9   1        0.30        0.34      0.20 o 
   1   9   1       47.99       43.80      0.95 o 
  -2  -9   2        1.88        1.34      0.25 o 
  -1  -9   2       68.46       62.50      1.26 o 
   0  -9   2       29.45       28.01      0.86 o 
   1  -9   2        2.62        2.71      0.37 o 
   2  -9   2       27.89       27.80      0.74 o 
   3  -9   2       19.60       20.09      0.64 o 
  -4  -8   2       21.30       19.55      0.61 o 
  -3  -8   2       45.20       47.92      1.11 o 
  -2  -8   2      164.88      153.75      2.52 o 
  -1  -8   2        1.05        1.11      0.22 o 
   0  -8   2      245.90      227.40      3.55 o 
   1  -8   2       18.10       18.73      0.56 o 
   2  -8   2      233.51      231.14      3.05 o 
   3  -8   2       83.95       82.74      1.27 o 
   4  -8   2      160.81      167.81      3.49 o 
   5  -8   2       57.97       59.23      1.89 o 
  -5  -7   2       85.30       90.01      1.61 o 
  -4  -7   2      286.76      283.82      4.35 o 
  -3  -7   2       26.76       26.79      0.55 o 
  -2  -7   2       76.62       74.08      1.13 o 
  -1  -7   2      205.60      203.63      2.69 o 
   0  -7   2      186.82      179.16      2.38 o 
   1  -7   2       89.50       91.04      1.56 o 
   2  -7   2      335.07      348.12      5.22 o 
   3  -7   2      148.12      157.95      2.13 o 
   4  -7   2      184.99      194.21      2.58 o 
   5  -7   2       20.54       22.04      0.96 o 
   6  -7   2      138.62      142.59      2.44 o 
  -6  -6   2      136.85      142.96      3.78 o 
  -5  -6   2       69.21       70.43      1.10 o 
  -4  -6   2       55.24       53.59      1.03 o 
  -3  -6   2       25.86       26.77      0.53 o 
  -2  -6   2       47.37       45.47      0.75 o 
  -1  -6   2      190.08      190.93      2.49 o 
   0  -6   2      101.87      101.60      1.41 o 
   1  -6   2       43.31       44.33      0.71 o 
   2  -6   2      176.90      179.81      2.78 o 
   3  -6   2      309.06      319.69      3.01 o 
   4  -6   2       67.61       32.07      1.39 o 
   5  -6   2       17.36       18.55      0.42 o 
   6  -6   2       25.82       26.14      0.55 o 
   7  -6   2       66.00       65.00      1.16 o 
  -7  -5   2       48.43       53.08      1.77 o 
  -6  -5   2        5.24        4.43      0.50 o 
  -5  -5   2       14.93       16.35      0.41 o 
  -4  -5   2      469.16      485.35      7.13 o 
  -3  -5   2       21.73       21.99      0.44 o 
  -2  -5   2       45.29       48.53      0.79 o 
  -1  -5   2       23.32       17.38      0.36 o 
   0  -5   2     1237.11     1274.45     13.30 o 
   1  -5   2       32.21       29.35      0.38 o 
   2  -5   2      149.37      148.47      1.57 o 
   3  -5   2      267.95      217.44      5.64 o 
   4  -5   2      201.94      194.19      1.88 o 
   5  -5   2       46.62       45.20      0.73 o 
   6  -5   2      131.00      131.02      1.78 o 
   7  -5   2       63.71       64.37      1.04 o 
   8  -5   2       23.97       25.59      0.74 o 
  -7  -4   2      146.25      147.91      3.90 o 
  -6  -4   2       91.97       99.85      2.73 o 
  -5  -4   2       25.38       26.78      0.51 o 
  -4  -4   2      206.75      208.43      3.17 o 
  -3  -4   2      455.40      464.31      5.74 o 
  -2  -4   2      498.23      514.97      4.71 o 
  -1  -4   2      621.45      662.30      6.89 o 
   0  -4   2       83.81       79.45      0.79 o 
   1  -4   2      343.28      378.41      3.48 o 
   2  -4   2      578.05      576.12      5.26 o 
   3  -4   2      264.37      252.18      2.37 o 
   4  -4   2      311.65      332.84      3.11 o 
   5  -4   2      100.46       98.58      1.35 o 
   6  -4   2       85.06       86.29      1.24 o 
   7  -4   2      125.60      124.68      1.73 o 
   8  -4   2       48.12       48.65      0.87 o 
  -8  -3   2      159.39      146.84      3.93 o 
  -7  -3   2        0.52        2.39      0.38 o 
  -6  -3   2      353.24      329.94      7.92 o 
  -5  -3   2      341.81      342.69      3.21 o 
  -4  -3   2      572.63      554.04      5.54 o 
  -3  -3   2      142.75      140.12      1.35 o 
  -2  -3   2        6.95        5.45      0.20 o 
  -1  -3   2      923.41      943.30     10.14 o 
   0  -3   2      404.38      430.57      3.94 o 
   1  -3   2        8.74       11.30      0.16 o 
   2  -3   2        3.04        4.72      0.25 o 
   3  -3   2      328.04      326.05      3.02 o 
   4  -3   2      149.83      156.77      1.51 o 
   5  -3   2       10.06       10.39      0.29 o 
   6  -3   2      476.75      477.34      5.78 o 
   7  -3   2       11.73       11.71      0.37 o 
   8  -3   2       29.54       27.37      0.60 o 
  -8  -2   2      123.26      121.28      2.12 o 
  -7  -2   2      208.13      194.36      2.50 o 
  -6  -2   2        2.07        1.17      0.14 o 
  -5  -2   2      156.01      145.46      1.43 o 
  -4  -2   2      194.09      182.24      1.89 o 
  -3  -2   2       64.80       58.80      0.61 o 
  -2  -2   2       57.16       69.38      0.69 o 
  -1  -2   2       60.32       71.47      0.71 o 
   0  -2   2     1121.99     1255.91     12.81 o 
   1  -2   2      456.17      468.05      5.62 o 
   2  -2   2      242.57      262.44      2.42 o 
   3  -2   2      136.53      129.84      1.39 o 
   4  -2   2      223.19      211.82      2.23 o 
   5  -2   2        0.61        1.07      0.12 o 
   6  -2   2      102.60       97.96      1.61 o 
   7  -2   2      298.81      287.77      3.60 o 
   8  -2   2        0.51        0.63      0.18 o 
  -8  -1   2        2.08        2.95      0.22 o 
  -7  -1   2       91.75       87.97      1.26 o 
  -6  -1   2       98.32       91.24      1.26 o 
  -5  -1   2      150.13      148.63      1.45 o 
  -4  -1   2      305.62      329.62      3.06 o 
  -3  -1   2      297.65      373.68      3.75 o 
  -2  -1   2      253.38      269.19      2.49 o 
  -1  -1   2      384.20      447.24      4.23 o 
   0  -1   2     8183.95     6817.05    101.69 o 
   1  -1   2     3984.80     4039.32     76.86 o 
   2  -1   2      555.24      597.76      6.16 o 
   3  -1   2      646.35      609.87     10.67 o 
   4  -1   2     1292.58     1340.20     15.94 o 
   5  -1   2      169.70      164.12      2.08 o 
   6  -1   2       98.76       94.53      1.30 o 
   7  -1   2      106.63      100.98      1.42 o 
   8  -1   2       30.34       27.36      0.58 o 
   9  -1   2       42.43       42.39      0.93 o 
  -9   0   2       15.58       16.26      0.49 o 
  -8   0   2      222.99      224.53      3.63 o 
  -7   0   2      221.05      216.33      2.76 o 
  -6   0   2       14.65       13.94      0.30 o 
  -5   0   2       22.41       16.29      0.26 o 
  -4   0   2     1242.94     1224.47     14.19 o 
  -3   0   2      135.42      144.62      1.39 o 
  -2   0   2      262.76      271.52      2.51 o 
  -1   0   2       12.84        7.75      0.13 o 
   0   0   2        8.07        5.78      0.15 o 
   1   0   2     5944.53     5428.33     58.83 o 
   2   0   2      599.01      600.13      6.45 o 
   3   0   2     1602.64     1598.40     23.62 o 
   4   0   2        3.69        2.16      0.15 o 
   5   0   2      392.39      409.79      4.93 o 
   6   0   2      182.96      182.35      2.32 o 
   7   0   2      180.31      172.37      2.24 o 
   8   0   2       46.76       43.78      0.85 o 
  -9   1   2        4.33        3.35      0.26 o 
  -8   1   2      138.22      133.96      1.86 o 
  -7   1   2        3.50        2.92      0.21 o 
  -6   1   2     1250.36     1250.12     11.43 o 
  -5   1   2        0.71        1.00      0.15 o 
  -4   1   2      471.72      484.92      4.47 o 
  -3   1   2       38.39       33.04      0.45 o 
  -2   1   2      220.38      245.18      2.28 o 
  -1   1   2     3127.99     2899.92     31.06 o 
   0   1   2      319.59      313.84      3.87 o 
   1   1   2       19.82       25.12      1.79 o 
   2   1   2       32.35       40.01      0.49 o 
   3   1   2      949.45      975.23     11.63 o 
   4   1   2      223.26      233.85      2.85 o 
   5   1   2        6.74        4.73      0.19 o 
   6   1   2      161.12      153.90      1.98 o 
   7   1   2       38.78       39.81      0.68 o 
   8   1   2      133.32      123.60      1.94 o 
  -8   2   2      145.80      147.31      2.02 o 
  -7   2   2       77.33       76.57      1.15 o 
  -6   2   2      148.88      144.25      1.46 o 
  -5   2   2      812.22      804.98      7.37 o 
  -4   2   2      288.04      287.18      2.70 o 
  -3   2   2      797.03      805.91      7.46 o 
  -2   2   2      124.43      164.76      1.56 o 
  -1   2   2      348.89      343.20      5.75 o 
   0   2   2      301.65      281.15      2.94 o 
   1   2   2        7.44        8.28      0.15 o 
   2   2   2      338.02      335.61      3.35 o 
   3   2   2       37.16       30.55      0.34 o 
   4   2   2      156.02      167.13      3.92 o 
   5   2   2       77.66       72.47      1.00 o 
   6   2   2      595.53      581.64      6.95 o 
   7   2   2      221.31      216.76      5.47 o 
   8   2   2       27.83       29.03      1.21 o 
  -8   3   2       15.67       15.77      0.53 o 
  -7   3   2      287.41      291.73      3.69 o 
  -6   3   2       92.52       97.54      1.05 o 
  -5   3   2      196.97      199.02      1.94 o 
  -4   3   2      482.84      481.47      4.46 o 
  -3   3   2      525.04      552.45      5.07 o 
  -2   3   2      780.15      761.65     14.59 o 
  -1   3   2      599.11      566.05      5.64 o 
   0   3   2     1751.89     1793.93     19.03 o 
   1   3   2      454.17      596.08      6.21 o 
   2   3   2      797.39      851.38     10.09 o 
   3   3   2      511.33      530.06      4.84 o 
   4   3   2     1808.03     1849.27     34.92 o 
   5   3   2        5.16        3.84      0.42 o 
   6   3   2      213.15      218.60      5.47 o 
   7   3   2      319.39      306.63      7.55 o 
  -8   4   2      135.56      134.74      1.91 o 
  -7   4   2      141.41      147.01      2.01 o 
  -6   4   2      184.71      194.18      1.93 o 
  -5   4   2      368.06      356.25      3.37 o 
  -4   4   2     1529.94     1498.31     13.86 o 
  -3   4   2      399.44      389.11      4.86 o 
  -2   4   2      224.44      234.42      2.21 o 
  -1   4   2      166.53      165.33      1.58 o 
   0   4   2      865.57      868.39      9.10 o 
   1   4   2      636.97      656.48      8.01 o 
   2   4   2       69.76       60.52      0.87 o 
   3   4   2      473.65      481.35      5.93 o 
   4   4   2       15.63       19.06      0.81 o 
   5   4   2      883.33      900.47     20.91 o 
   6   4   2       35.78       41.32      1.45 o 
   7   4   2       65.81       66.49      2.12 o 
  -7   5   2      121.73      127.04      1.79 o 
  -6   5   2      337.28      331.27      3.19 o 
  -5   5   2       46.53       60.55      0.72 o 
  -4   5   2      322.25      290.35     12.17 o 
  -3   5   2       33.62       28.96      0.39 o 
  -2   5   2      471.00      469.11      4.86 o 
  -1   5   2       49.77       51.55      0.80 o 
   0   5   2       11.87       10.48      0.28 o 
   1   5   2       47.81       41.84      1.16 o 
   2   5   2       35.28       36.97      0.76 o 
   3   5   2      414.00      393.53      6.81 o 
   4   5   2       70.44       74.67      2.16 o 
   5   5   2        9.61        9.40      0.62 o 
   6   5   2       59.31       59.76      1.92 o 
  -7   6   2       22.84       26.88      0.60 o 
  -6   6   2        0.85        1.66      0.15 o 
  -5   6   2      166.22      157.38      1.61 o 
  -4   6   2       57.37       63.81      0.75 o 
  -3   6   2       73.74       71.76      1.10 o 
  -2   6   2      114.13      106.18      1.89 o 
  -1   6   2      487.21      477.48      5.96 o 
   0   6   2      139.70      143.22      1.94 o 
   1   6   2        9.40        9.44      0.81 o 
   2   6   2      106.80      105.88      1.49 o 
   3   6   2       20.04       17.49      0.41 o 
   4   6   2       73.12       75.89      2.25 o 
   5   6   2       34.91       36.57      1.37 o 
   6   6   2       53.54       57.67      1.95 o 
  -6   7   2        6.02        7.69      0.36 o 
  -5   7   2       41.19       45.78      0.84 o 
  -4   7   2       77.00       80.96      1.92 o 
  -3   7   2      147.31      148.46      2.06 o 
  -2   7   2      106.80      105.67      1.54 o 
  -1   7   2       62.29       57.45      1.18 o 
   0   7   2      213.51      208.50      2.77 o 
   1   7   2       63.34       54.75      1.52 o 
   2   7   2       13.87       17.41      0.43 o 
   3   7   2      143.86      132.51      1.86 o 
   4   7   2       70.77       81.06      2.45 o 
  -5   8   2        9.08        8.19      0.62 o 
  -4   8   2      223.41      233.06      3.15 o 
  -3   8   2       45.62       45.42      0.85 o 
  -2   8   2       25.16       26.48      0.74 o 
  -1   8   2      115.94      115.55      1.70 o 
   0   8   2       63.93       63.73      1.06 o 
   1   8   2       14.95       12.04      0.39 o 
   2   8   2        3.93        2.36      0.23 o 
   3   8   2       13.26       13.16      0.42 o 
  -2   9   2       18.36       20.38      0.68 o 
  -1   9   2        0.33        0.33      0.19 o 
   0   9   2       15.53       16.82      0.49 o 
   1   9   2        0.55        0.41      0.34 o 
  -1  -9   3       13.97       14.00      0.54 o 
   0  -9   3       20.37       19.46      0.70 o 
   1  -9   3       12.22       11.78      0.51 o 
   2  -9   3      112.46      112.68      2.00 o 
   3  -9   3       20.02       22.32      0.79 o 
  -4  -8   3       40.52       40.89      0.94 o 
  -3  -8   3       15.23       17.03      0.83 o 
  -2  -8   3       71.43       74.41      1.41 o 
  -1  -8   3      179.17      168.57      3.69 o 
   0  -8   3       56.16       54.77      1.10 o 
   1  -8   3       97.10       93.27      1.66 o 
   2  -8   3        1.57        1.84      0.25 o 
   3  -8   3      508.33      532.90      7.90 o 
   4  -8   3        4.84        5.29      0.37 o 
  -5  -7   3       63.29       69.53      1.34 o 
  -4  -7   3      297.20      295.28      4.54 o 
  -3  -7   3       72.35       71.25      1.33 o 
  -2  -7   3       24.61       26.31      0.66 o 
  -1  -7   3      208.57      209.71      3.28 o 
   0  -7   3       79.88       82.48      1.46 o 
   1  -7   3      141.07      149.52      2.41 o 
   2  -7   3       79.10       80.67      1.43 o 
   3  -7   3        2.02        2.28      0.19 o 
   4  -7   3       52.52       18.19      0.76 o 
   5  -7   3       21.59       23.16      0.52 o 
   6  -7   3       48.78       53.95      0.91 o 
  -5  -6   3      182.00      193.37      3.08 o 
  -4  -6   3       57.13       58.34      1.69 o 
  -3  -6   3      449.37      479.67      9.40 o 
  -2  -6   3       14.51       15.41      0.47 o 
  -1  -6   3      166.47      162.64      2.16 o 
   0  -6   3        8.76        7.51      0.26 o 
   1  -6   3       27.24       25.24      0.47 o 
   2  -6   3       20.71       20.60      0.35 o 
   3  -6   3       51.67       54.62      0.63 o 
   4  -6   3        7.70        8.45      0.26 o 
   5  -6   3        2.92        2.32      0.19 o 
   6  -6   3       65.73       67.57      1.05 o 
   7  -6   3       17.99       20.71      0.63 o 
  -6  -5   3        0.34        0.45      0.29 o 
  -5  -5   3      170.77      177.46      2.80 o 
  -4  -5   3      340.70      337.77      4.27 o 
  -3  -5   3       75.76       75.55      1.10 o 
  -2  -5   3       67.34       70.83      1.36 o 
  -1  -5   3       20.29       21.99      0.42 o 
   0  -5   3       89.52       92.09      0.94 o 
   1  -5   3       46.13       50.15      0.55 o 
   2  -5   3       43.64       42.42      0.49 o 
   3  -5   3        6.27        5.92      0.16 o 
   4  -5   3       69.72       66.15      0.79 o 
   5  -5   3      105.60      107.30      1.47 o 
   6  -5   3      133.47      133.51      1.81 o 
   7  -5   3       54.03       56.33      0.94 o 
  -6  -4   3       86.64       87.09      1.28 o 
  -5  -4   3       46.03       48.96      0.79 o 
  -4  -4   3      384.46      380.36      4.77 o 
  -3  -4   3      129.27      137.09      1.53 o 
  -2  -4   3      270.97      268.56      3.20 o 
  -1  -4   3       45.43       41.38      0.46 o 
   0  -4   3      222.23      211.90      2.00 o 
   2  -4   3      137.13      115.60      4.60 o 
   3  -4   3     1358.60     1343.41     13.32 o 
   4  -4   3        0.69        0.75      0.15 o 
   5  -4   3      181.83      185.32      2.37 o 
   6  -4   3       11.47       10.52      0.34 o 
   7  -4   3      361.91      364.08      4.52 o 
   8  -4   3        3.18        3.43      0.26 o 
  -8  -3   3      119.71      132.57      3.60 o 
  -7  -3   3       83.09       86.40      2.46 o 
  -6  -3   3       84.30       79.11      1.37 o 
  -5  -3   3      319.71      315.55      2.98 o 
  -4  -3   3      582.17      587.21      5.41 o 
  -3  -3   3       20.38       16.26      0.43 o 
  -2  -3   3       13.80       12.85      0.20 o 
  -1  -3   3      689.50      690.80      6.39 o 
   0  -3   3      308.98      299.39      2.77 o 
   1  -3   3      268.03      259.93      2.42 o 
   2  -3   3        8.96        6.73      0.14 o 
   3  -3   3      218.55      222.03      2.09 o 
   4  -3   3      177.25      189.86      2.77 o 
   5  -3   3       54.72       55.00      0.83 o 
   6  -3   3      159.91      160.86      2.11 o 
   7  -3   3        4.07        4.30      0.26 o 
   8  -3   3       88.10       84.78      1.30 o 
  -8  -2   3       67.67       63.97      1.28 o 
  -7  -2   3       30.71       34.07      0.63 o 
  -6  -2   3       77.44       71.60      0.80 o 
  -5  -2   3       73.62       72.33      0.78 o 
  -4  -2   3        3.41        1.58      0.09 o 
  -3  -2   3      895.96      973.66      9.04 o 
  -2  -2   3        3.85        8.37      0.19 o 
  -1  -2   3      834.11      842.81      7.85 o 
   0  -2   3       58.40       79.49      0.79 o 
   1  -2   3      478.87      528.15      6.26 o 
   2  -2   3      265.86      265.76      2.47 o 
   3  -2   3      106.68      100.12      0.98 o 
   4  -2   3       18.59       19.12      0.37 o 
   5  -2   3        0.56        1.22      0.20 o 
   6  -2   3      252.68      247.37      3.10 o 
   7  -2   3      146.46      147.04      1.97 o 
   8  -2   3       38.67       39.56      0.84 o 
  -8  -1   3       37.50       37.85      0.71 o 
  -7  -1   3       24.79       27.22      0.55 o 
  -6  -1   3        4.32        5.53      0.18 o 
  -5  -1   3      432.60      442.33      4.48 o 
  -4  -1   3      477.66      467.43      4.32 o 
  -3  -1   3       44.67       35.09      0.41 o 
  -2  -1   3     1297.40     1354.14     12.54 o 
  -1  -1   3     1550.01     1607.01     14.92 o 
   0  -1   3     2926.11     3014.75     30.05 o 
   1  -1   3      476.41      515.43      5.05 o 
   2  -1   3      733.91      800.14      8.22 o 
   3  -1   3      696.90      694.75      7.17 o 
   4  -1   3       87.84       80.47      1.08 o 
   5  -1   3      220.94      219.95      2.74 o 
   6  -1   3      315.13      302.96      3.74 o 
   7  -1   3      158.40      154.92      2.05 o 
   8  -1   3       89.68       87.81      1.98 o 
  -8   0   3       45.72       41.82      0.77 o 
  -7   0   3      172.11      171.92      2.26 o 
  -6   0   3       58.14       60.51      0.70 o 
  -5   0   3      560.50      562.82      5.20 o 
  -4   0   3     1622.04     1574.40     16.19 o 
  -3   0   3     1127.61     1157.17     10.67 o 
  -2   0   3     2402.85     2424.96     22.28 o 
  -1   0   3     1886.05     1870.62     19.94 o 
   0   0   3     2439.72     2344.03     22.25 o 
   1   0   3      244.77      237.98      2.21 o 
   2   0   3      442.07      424.40      5.06 o 
   3   0   3      526.41      522.53      9.01 o 
   4   0   3      377.93      403.84      6.91 o 
   5   0   3       72.04       63.39      0.91 o 
   6   0   3      254.46      243.66      3.04 o 
   7   0   3      430.98      399.21      4.89 o 
   8   0   3        4.36        5.33      0.31 o 
  -8   1   3      185.82      186.89      2.49 o 
  -7   1   3      126.99      129.07      1.77 o 
  -6   1   3      209.37      205.83      2.02 o 
  -5   1   3      535.00      541.11      5.01 o 
  -4   1   3     1416.36     1398.62     12.97 o 
  -3   1   3     1327.73     1340.07     12.46 o 
  -2   1   3       18.03       13.00      0.21 o 
  -1   1   3     1780.06     1794.63     16.59 o 
   0   1   3      571.99      579.28      5.59 o 
   1   1   3       59.10       70.43      0.79 o 
   2   1   3       25.85       25.70      0.33 o 
   3   1   3      333.22      349.49      3.60 o 
   4   1   3       96.94       92.48      1.22 o 
   5   1   3      119.18      120.47      1.57 o 
   6   1   3      120.16      110.71      1.49 o 
   7   1   3       20.37       20.22      0.45 o 
   8   1   3      105.65       92.92      1.35 o 
  -8   2   3       75.06       74.68      1.18 o 
  -7   2   3       72.85       75.42      1.35 o 
  -6   2   3      157.71      163.13      1.65 o 
  -5   2   3      164.37      164.84      2.51 o 
  -4   2   3      328.06      329.96      3.10 o 
  -3   2   3       55.39       37.86      0.45 o 
  -2   2   3      926.91      952.19      8.80 o 
  -1   2   3        0.80        1.19      0.10 o 
   0   2   3       23.31       23.90      0.57 o 
   1   2   3      237.90      235.61      2.78 o 
   2   2   3       75.49       67.50      0.68 o 
   3   2   3      230.74      243.07      2.26 o 
   4   2   3       68.48       67.96      0.93 o 
   5   2   3       41.29       43.65      0.68 o 
   6   2   3      108.45      104.66      1.42 o 
   7   2   3       64.77       64.91      2.03 o 
   8   2   3        6.71        6.91      0.64 o 
  -8   3   3        9.54        8.41      0.42 o 
  -7   3   3       21.93       22.46      0.52 o 
  -6   3   3       60.96       57.14      0.69 o 
  -5   3   3      169.64      166.36      1.66 o 
  -4   3   3      501.40      497.17      4.62 o 
  -3   3   3        6.15        6.25      0.16 o 
  -2   3   3       61.04       47.77      2.04 o 
  -1   3   3     1021.35      999.86     11.61 o 
   0   3   3      940.77      955.33      8.84 o 
   1   3   3       17.57       12.62      0.40 o 
   2   3   3      630.05      667.09      6.85 o 
   3   3   3      417.71      431.94      5.17 o 
   4   3   3       28.21       33.09      1.13 o 
   5   3   3       53.26       56.51      1.73 o 
   6   3   3       74.79       73.42      2.18 o 
   7   3   3       85.93       87.29      2.57 o 
  -8   4   3      289.84      318.90      5.12 o 
  -7   4   3       24.40       24.01      0.55 o 
  -6   4   3       15.40       16.95      0.32 o 
  -5   4   3      154.74      141.96      1.45 o 
  -4   4   3      222.02      222.86      2.16 o 
  -3   4   3      352.90      354.52      6.90 o 
  -2   4   3      358.93      340.32      3.54 o 
  -1   4   3      637.70      633.79      6.48 o 
   0   4   3      314.72      322.67      3.00 o 
   1   4   3      194.80      193.87      2.35 o 
   2   4   3       77.50       67.63      0.97 o 
   3   4   3      136.90      146.66      1.93 o 
   4   4   3       59.30       60.79      1.80 o 
   5   4   3       56.70       56.66      1.77 o 
   6   4   3      100.94      102.67      2.91 o 
   7   4   3       12.36       12.39      0.80 o 
  -7   5   3       40.62       44.49      0.82 o 
  -6   5   3        6.16        6.93      0.23 o 
  -5   5   3       56.98       61.67      0.74 o 
  -4   5   3      159.12      149.39      1.51 o 
  -3   5   3       85.41       86.62      0.93 o 
  -2   5   3        8.43        9.16      0.24 o 
  -1   5   3      638.06      621.72      7.68 o 
   0   5   3      117.90      111.27      1.54 o 
   1   5   3        1.93        1.54      0.17 o 
   2   5   3        9.69        7.75      0.26 o 
   3   5   3        3.10        2.89      0.19 o 
   4   5   3       40.18       37.38      1.32 o 
   5   5   3        0.44        0.67      0.35 o 
   6   5   3       35.49       34.67      1.34 o 
  -6   6   3        1.83        2.70      0.17 o 
  -5   6   3        1.38        1.74      0.14 o 
  -4   6   3       68.93       68.45      0.91 o 
  -3   6   3       28.35       24.93      0.53 o 
  -2   6   3      370.69      377.84      4.79 o 
  -1   6   3       75.70       75.03      1.14 o 
   0   6   3      235.84      226.95      2.97 o 
   1   6   3       21.60       18.07      0.50 o 
   2   6   3      306.71      274.82      3.54 o 
   4   6   3       20.58       20.57      0.96 o 
   5   6   3       42.82       46.13      1.64 o 
  -6   7   3       25.62       29.18      0.84 o 
  -5   7   3       72.96       78.92      1.26 o 
  -4   7   3      114.02      110.29      1.63 o 
  -3   7   3        0.76        0.57      0.16 o 
  -2   7   3      153.76      155.28      2.15 o 
  -1   7   3      242.83      241.55      4.01 o 
   0   7   3      163.33      152.98      2.12 o 
   1   7   3       14.36       15.51      0.43 o 
   2   7   3       12.14       12.76      0.39 o 
   3   7   3      312.02      297.64      4.88 o 
   4   7   3       42.17       41.34      1.55 o 
  -4   8   3      308.76      324.01      7.02 o 
  -3   8   3       45.27       46.69      0.88 o 
  -2   8   3       12.01       12.47      0.91 o 
  -1   8   3      132.77      136.95      2.48 o 
   0   8   3       28.09       25.02      0.62 o 
   1   8   3      132.15      126.38      2.85 o 
   2   8   3       69.42       68.11      1.13 o 
  -1  -9   4        0.89        0.52      0.36 o 
   0  -9   4       49.04       48.42      1.54 o 
   1  -9   4        1.08        0.93      0.27 o 
   2  -9   4       42.73       44.86      1.02 o 
  -3  -8   4        4.90        5.48      0.39 o 
  -2  -8   4       80.78       85.24      1.59 o 
  -1  -8   4      114.66      115.03      2.72 o 
   0  -8   4        7.97        7.76      0.41 o 
   1  -8   4       19.03       18.89      0.58 o 
   2  -8   4       27.34       28.75      0.73 o 
   3  -8   4       67.43       75.11      1.41 o 
  -5  -7   4       44.21       47.62      1.05 o 
  -4  -7   4      121.13      129.60      2.22 o 
  -3  -7   4       50.93       56.25      1.15 o 
  -2  -7   4       75.79       79.87      1.47 o 
  -1  -7   4      127.12      131.39      2.28 o 
   0  -7   4       16.85       19.45      0.55 o 
   1  -7   4       44.32       44.54      0.92 o 
   2  -7   4       22.72       24.51      0.63 o 
   3  -7   4       96.40       97.37      1.66 o 
   5  -7   4       42.26       44.70      0.91 o 
   6  -7   4        9.05        9.64      0.43 o 
  -6  -6   4        3.47        3.21      0.30 o 
  -5  -6   4       91.31       93.06      1.66 o 
  -4  -6   4       76.69       75.27      2.15 o 
  -3  -6   4        9.55        9.06      0.39 o 
  -2  -6   4       21.06       23.09      0.61 o 
  -1  -6   4       64.75       64.41      1.20 o 
   0  -6   4      116.08      121.53      2.00 o 
   1  -6   4        2.72        2.03      0.20 o 
   2  -6   4       40.03       42.94      0.58 o 
   3  -6   4       98.48       84.48      1.37 o 
   4  -6   4       15.87       17.30      0.47 o 
   5  -6   4       10.51       11.39      0.42 o 
   6  -6   4       41.65       44.34      0.92 o 
  -6  -5   4        0.74        1.39      0.23 o 
  -5  -5   4       40.68       40.01      0.87 o 
  -4  -5   4       10.51       11.89      0.44 o 
  -3  -5   4      147.25      151.29      2.42 o 
  -2  -5   4       61.69       62.98      1.15 o 
  -1  -5   4      293.33      296.51      3.57 o 
   0  -5   4       16.16       13.47      0.27 o 
   1  -5   4      414.32      436.03      4.88 o 
   2  -5   4      275.67      270.93      4.05 o 
   3  -5   4       50.73       47.49      0.56 o 
   4  -5   4      111.56      114.42      1.53 o 
   5  -5   4       41.37       40.64      0.78 o 
   6  -5   4       73.03       73.48      1.12 o 
   7  -5   4       49.27       50.84      0.89 o 
  -6  -4   4      154.06      149.49      2.43 o 
  -5  -4   4      160.06      164.48      2.62 o 
  -4  -4   4      134.45      131.06      2.12 o 
  -3  -4   4      191.45      191.69      2.02 o 
  -2  -4   4      564.25      558.21      5.60 o 
  -1  -4   4     1605.88     1573.56     15.82 o 
   0  -4   4      762.83      796.68      7.93 o 
   1  -4   4      218.76      211.31      2.27 o 
   2  -4   4      401.02      405.41     13.60 o 
   3  -4   4      525.68      535.69      4.93 o 
   4  -4   4       11.39       10.71      0.36 o 
   5  -4   4       93.38       96.63      1.34 o 
   6  -4   4      189.26      195.62      2.54 o 
   7  -4   4       23.56       25.59      0.57 o 
   8  -4   4       36.71       37.59      0.93 o 
  -6  -3   4        6.94        4.39      0.20 o 
  -5  -3   4      478.27      464.66      5.12 o 
  -4  -3   4      489.43      506.80      5.12 o 
  -3  -3   4      475.80      454.96      4.21 o 
  -2  -3   4      784.37      818.89      7.48 o 
  -1  -3   4     1166.70     1192.36     11.01 o 
   0  -3   4      400.75      394.40      3.65 o 
   1  -3   4      432.54      455.41      4.19 o 
   2  -3   4      314.33      317.54      3.22 o 
   3  -3   4      124.92      125.83      1.23 o 
   4  -3   4       21.19       20.60      0.41 o 
   5  -3   4       29.20       29.06      0.54 o 
   6  -3   4       61.21       61.11      0.95 o 
   7  -3   4      186.37      185.52      2.45 o 
   8  -3   4        0.44        0.26      0.19 o 
  -8  -2   4        4.84        6.31      0.36 o 
  -7  -2   4       84.04       82.55      1.42 o 
  -6  -2   4       84.89       83.91      0.92 o 
  -5  -2   4      161.42      160.70      1.60 o 
  -4  -2   4      235.50      250.54      2.39 o 
  -3  -2   4      234.05      231.93      2.20 o 
  -2  -2   4      284.21      298.45      2.79 o 
  -1  -2   4      956.82      936.80      9.45 o 
   0  -2   4      987.97     1026.72     10.35 o 
   1  -2   4      510.49      549.84      6.63 o 
   2  -2   4      218.98      234.45      2.22 o 
   3  -2   4      143.23      137.58      1.33 o 
   4  -2   4       98.02      106.74      1.41 o 
   5  -2   4       31.00       32.10      0.63 o 
   6  -2   4       49.74       46.31      0.77 o 
   7  -2   4       52.87       49.64      0.84 o 
   8  -2   4       23.60       22.17      0.53 o 
  -8  -1   4       77.88       81.41      1.25 o 
  -7  -1   4        5.82        7.31      0.49 o 
  -6  -1   4        0.66        0.83      0.11 o 
  -5  -1   4      251.34      245.19      2.36 o 
  -4  -1   4      596.15      608.32      5.61 o 
  -3  -1   4      196.60      196.21      1.88 o 
  -2  -1   4      201.76      203.71      2.16 o 
  -1  -1   4      399.09      408.18      4.11 o 
   0  -1   4        3.70        2.70      0.12 o 
   1  -1   4     2623.83     2723.96     25.24 o 
   2  -1   4       27.72       17.59      0.24 o 
   3  -1   4      662.77      689.00      7.17 o 
   4  -1   4        3.83        6.65      0.22 o 
   5  -1   4      405.45      409.91      4.96 o 
   6  -1   4       89.27       87.76      1.48 o 
   7  -1   4       35.89       35.86      0.67 o 
   8  -1   4       11.73       11.22      0.39 o 
  -8   0   4       54.36       53.92      0.93 o 
  -7   0   4       41.42       44.38      0.78 o 
  -6   0   4      582.10      558.23      7.54 o 
  -5   0   4        8.11        6.30      0.25 o 
  -4   0   4      236.67      233.18      2.23 o 
  -3   0   4      164.27      161.26      1.57 o 
  -2   0   4      581.45      629.35      6.59 o 
  -1   0   4     2470.64     2452.38     22.60 o 
   0   0   4       50.10       46.24      0.50 o 
   1   0   4      296.15      299.54      4.40 o 
   2   0   4      702.01      743.36      6.84 o 
   3   0   4     1107.83     1114.99     11.43 o 
   4   0   4       45.93       47.91      0.72 o 
   5   0   4        1.00        1.08      0.19 o 
   6   0   4       62.20       58.18      0.89 o 
   7   0   4       14.25       11.38      0.36 o 
   8   0   4        5.63        4.83      0.29 o 
  -8   1   4       85.08       85.86      1.32 o 
  -7   1   4       27.33       26.64      0.48 o 
  -6   1   4      118.50      120.87      1.39 o 
  -5   1   4     1131.06     1101.36     10.08 o 
  -4   1   4        0.82        1.17      0.11 o 
  -3   1   4      201.96      210.57      2.02 o 
  -2   1   4      217.49      240.42      2.27 o 
  -1   1   4     1671.77     1707.91     15.81 o 
   0   1   4      465.42      491.56      4.52 o 
   1   1   4      202.69      235.62      2.21 o 
   2   1   4      261.47      266.66      2.49 o 
   3   1   4        3.76        4.22      0.27 o 
   4   1   4        0.56        0.58      0.11 o 
   5   1   4        0.45        0.52      0.12 o 
   6   1   4       43.53       44.25      0.73 o 
   7   1   4        4.68        4.26      0.27 o 
   8   1   4        1.52        1.65      0.26 o 
  -8   2   4        9.08        9.61      0.37 o 
  -7   2   4      108.72      112.72      1.34 o 
  -6   2   4       35.81       33.55      0.48 o 
  -5   2   4       13.51       13.01      0.27 o 
  -4   2   4        1.87        1.69      0.11 o 
  -3   2   4       37.62       36.56      0.45 o 
  -2   2   4      288.69      272.15      2.56 o 
  -1   2   4      220.05      207.42      1.97 o 
   0   2   4      225.54      234.54      2.96 o 
   1   2   4       41.63       53.67      0.88 o 
   2   2   4      302.07      324.84      3.42 o 
   3   2   4       91.20       99.58      1.30 o 
   4   2   4       66.65       75.45      1.08 o 
   5   2   4       82.85       88.69      1.30 o 
   6   2   4       44.37       47.04      0.97 o 
   7   2   4      105.79      103.76      2.94 o 
  -8   3   4        0.63        0.63      0.31 o 
  -7   3   4        2.20        1.83      0.15 o 
  -6   3   4        1.83        1.58      0.13 o 
  -5   3   4       50.68       45.91      0.58 o 
  -4   3   4      265.55      260.38      2.50 o 
  -3   3   4        2.21        4.19      0.38 o 
  -2   3   4      194.00      191.64      1.85 o 
  -1   3   4      710.40      686.95      6.30 o 
   0   3   4      574.66      552.95      5.33 o 
   1   3   4      485.87      517.37      6.14 o 
   2   3   4        2.43        1.45      0.09 o 
   3   3   4      346.63      373.60      4.93 o 
   4   3   4        9.87        9.06      0.57 o 
   5   3   4      786.15      835.53     19.45 o 
   6   3   4        2.15        1.90      0.40 o 
   7   3   4       79.80       85.60      2.56 o 
  -7   4   4       22.68       22.96      0.42 o 
  -6   4   4       71.99       69.75      0.84 o 
  -5   4   4       35.41       42.86      0.76 o 
  -4   4   4      217.15      199.07      1.96 o 
  -3   4   4      217.52      208.03      2.03 o 
  -2   4   4      662.79      643.85      5.92 o 
  -1   4   4      244.31      241.37      2.30 o 
   0   4   4       17.33       16.57      0.29 o 
   1   4   4      355.12      367.28      4.60 o 
   2   4   4      168.92      169.98      2.22 o 
   3   4   4      536.44      528.37     12.41 o 
   4   4   4        6.55        7.55      0.56 o 
   5   4   4        2.35        2.23      0.42 o 
   6   4   4      196.47      200.46      5.17 o 
  -7   5   4       22.16       25.78      0.46 o 
  -6   5   4        4.21        4.94      0.22 o 
  -5   5   4      411.66      394.94      3.76 o 
  -4   5   4       12.22       15.43      0.30 o 
  -3   5   4       90.06       88.04      0.96 o 
  -2   5   4      102.54      100.41      1.05 o 
  -1   5   4     1405.65     1359.55     21.81 o 
   1   5   4       62.41       61.40      0.94 o 
   2   5   4       92.29       92.57      1.68 o 
   3   5   4      136.17      129.74      3.44 o 
   4   5   4      119.86      117.10      3.20 o 
   5   5   4       35.50       36.38      1.37 o 
   6   5   4       27.22       32.18      1.33 o 
  -6   6   4        2.14        2.01      0.16 o 
  -5   6   4       49.21       51.75      0.68 o 
  -4   6   4       25.38       23.78      0.55 o 
  -3   6   4       97.38       93.81      1.40 o 
  -2   6   4       24.65       24.87      0.65 o 
  -1   6   4       13.29       12.59      0.38 o 
   0   6   4      261.92      255.96      3.33 o 
   1   6   4      134.92      133.35      1.85 o 
   2   6   4      167.00      170.57      2.31 o 
   3   6   4      219.98      217.33      5.51 o 
   4   6   4       36.49       39.55      1.46 o 
   5   6   4        7.83        6.34      0.63 o 
  -5   7   4       52.43       51.47      0.95 o 
  -4   7   4      107.14      108.19      1.63 o 
  -3   7   4        8.92        9.64      0.36 o 
  -2   7   4      140.00      143.13      2.51 o 
  -1   7   4      322.41      321.37      4.18 o 
   0   7   4      154.09      150.80      2.11 o 
   1   7   4      119.23      123.10      1.77 o 
   2   7   4      115.27      108.13      1.59 o 
   3   7   4      159.64      165.35      4.40 o 
  -3   8   4      147.99      149.10      3.66 o 
  -2   8   4       48.99       49.28      0.92 o 
  -1   8   4       99.19       91.45      1.44 o 
   0   8   4       66.08       69.32      1.16 o 
   1   8   4       81.09       82.63      1.32 o 
   2   8   4       50.53       53.74      1.13 o 
  -2  -8   5       46.47       48.02      1.07 o 
  -1  -8   5       88.60       89.62      1.67 o 
   0  -8   5       98.33       96.48      1.75 o 
   1  -8   5       87.97       92.12      1.68 o 
   2  -8   5      162.61      164.42      2.91 o 
   3  -8   5        1.21        1.42      0.25 o 
  -4  -7   5        0.32        0.64      0.25 o 
  -3  -7   5      282.30      295.28      4.59 o 
  -2  -7   5       87.40       89.92      1.65 o 
  -1  -7   5      178.58      180.83      3.13 o 
   0  -7   5       83.79       88.67      1.60 o 
   1  -7   5       97.80      102.09      1.77 o 
   2  -7   5      254.80      265.09      4.08 o 
   3  -7   5       71.66       78.28      1.41 o 
   4  -7   5       12.49        9.71      0.54 o 
   5  -7   5        9.07        9.57      0.44 o 
  -5  -6   5       69.29       71.72      1.39 o 
  -4  -6   5      139.27      138.51      2.87 o 
  -3  -6   5       61.54       65.12      1.25 o 
  -2  -6   5      385.76      401.51      6.02 o 
  -1  -6   5      105.91      106.58      1.82 o 
   0  -6   5      280.58      286.25      4.37 o 
   1  -6   5        5.44        6.66      0.81 o 
   2  -6   5      137.34      141.07      1.56 o 
   3  -6   5       17.51       20.63      0.38 o 
   4  -6   5       35.35       33.47      0.73 o 
   5  -6   5       22.86       25.30      0.65 o 
   6  -6   5       32.60       35.52      0.83 o 
  -6  -5   5       10.48       11.18      0.48 o 
  -5  -5   5        0.48        1.28      0.25 o 
  -4  -5   5      166.46      167.80      2.70 o 
  -3  -5   5       77.48       85.17      1.51 o 
  -2  -5   5      176.24      170.67      2.71 o 
  -1  -5   5       79.64       79.48      0.94 o 
   0  -5   5      185.26      180.33      2.06 o 
   1  -5   5       73.71       77.27      1.19 o 
   2  -5   5      199.96      181.64      3.94 o 
   3  -5   5      176.17      175.95      1.89 o 
   4  -5   5        1.91        2.51      0.22 o 
   5  -5   5       73.35       73.80      2.40 o 
   6  -5   5       26.35       27.57      0.70 o 
   7  -5   5       98.58       99.16      2.45 o 
  -7  -4   5        2.69        3.93      0.46 o 
  -6  -4   5      128.48      127.36      2.15 o 
  -5  -4   5      109.62      115.54      1.96 o 
  -4  -4   5      164.62      158.56      1.74 o 
  -3  -4   5       34.02       35.41      0.51 o 
  -2  -4   5      279.87      296.40      3.21 o 
  -1  -4   5      525.33      524.63      5.37 o 
   0  -4   5      141.99      142.14      1.55 o 
   1  -4   5      165.08      154.44      2.60 o 
   2  -4   5      175.47      171.22      2.11 o 
   3  -4   5      170.92      173.53      1.85 o 
   4  -4   5      213.57      208.55      3.09 o 
   5  -4   5       33.49       35.50      0.77 o 
   6  -4   5      118.65      120.49      1.97 o 
   7  -4   5       23.28       26.33      0.70 o 
  -7  -3   5       18.55       21.87      0.92 o 
  -6  -3   5      105.26      100.53      1.20 o 
  -5  -3   5       84.89       83.07      1.01 o 
  -4  -3   5       66.94       62.18      0.78 o 
  -3  -3   5      244.63      251.26      2.63 o 
  -2  -3   5        6.33        4.96      0.18 o 
  -1  -3   5      185.65      182.61      1.94 o 
   0  -3   5        0.74        0.65      0.09 o 
   1  -3   5      483.93      475.49      4.79 o 
   2  -3   5      383.91      366.53      3.73 o 
   3  -3   5       47.49       43.28      0.64 o 
   4  -3   5       34.32       34.27      0.59 o 
   5  -3   5        5.28        5.19      0.25 o 
   6  -3   5       90.31       88.76      1.29 o 
   7  -3   5        0.87        0.80      0.19 o 
  -7  -2   5       18.52       18.33      0.40 o 
  -6  -2   5       12.42       12.12      0.30 o 
  -5  -2   5       58.12       57.67      0.75 o 
  -4  -2   5        3.28        3.31      0.16 o 
  -3  -2   5      240.33      242.06      2.53 o 
  -2  -2   5      191.90      210.21      2.21 o 
  -1  -2   5       19.89       17.26      0.30 o 
   0  -2   5      413.30      423.37      4.28 o 
   1  -2   5      455.07      380.25     49.66 o 
   2  -2   5     1170.59     1233.98     14.65 o 
   3  -2   5       81.81       78.12      2.87 o 
   4  -2   5       23.38       24.27      0.46 o 
   5  -2   5        2.62        2.23      0.21 o 
   6  -2   5       23.52       22.82      1.20 o 
   7  -2   5        1.20        1.11      0.23 o 
   8  -2   5        6.91        7.16      0.41 o 
  -8  -1   5       16.51       16.71      0.56 o 
  -7  -1   5        4.75        4.92      0.24 o 
  -6  -1   5       13.93       12.38      0.30 o 
  -5  -1   5       11.03       11.58      0.28 o 
  -4  -1   5       61.20       59.17      0.75 o 
  -3  -1   5       58.89       59.72      0.74 o 
  -2  -1   5      158.60      147.05      1.59 o 
  -1  -1   5       70.37       64.53      0.77 o 
   0  -1   5      773.28      776.72      7.14 o 
   1  -1   5      306.65      323.72      4.43 o 
   2  -1   5      326.37      330.57      3.08 o 
   3  -1   5      144.91      151.41      1.93 o 
   4  -1   5       90.17       95.90      1.30 o 
   5  -1   5       24.67       23.01      0.47 o 
   6  -1   5       80.35       82.34      1.20 o 
   7  -1   5       53.17       54.60      1.10 o 
   8  -1   5        0.21        0.23      0.18 o 
  -8   0   5      120.80      134.82      2.24 o 
  -7   0   5        0.43        0.58      0.14 o 
  -6   0   5      144.21      138.24      1.57 o 
  -5   0   5        6.50        7.30      0.62 o 
  -4   0   5      270.10      270.76      2.59 o 
  -3   0   5       29.90       31.47      0.41 o 
  -2   0   5      258.12      254.65      2.42 o 
  -1   0   5     1084.71     1096.49     10.15 o 
   0   0   5      306.54      310.61      2.91 o 
   1   0   5      177.38      175.93      1.83 o 
   2   0   5      527.66      548.35      5.11 o 
   3   0   5      365.10      365.24      4.41 o 
   4   0   5       39.55       39.87      0.65 o 
   5   0   5      109.18      106.93      1.45 o 
   6   0   5       79.92       81.40      1.47 o 
   7   0   5        7.75        7.61      0.33 o 
  -8   1   5       86.63       95.55      2.41 o 
  -7   1   5        3.55        3.97      0.19 o 
  -6   1   5       95.98       96.72      1.17 o 
  -5   1   5      126.39      122.82      1.28 o 
  -4   1   5       95.86       98.23      1.04 o 
  -3   1   5       41.58       39.70      0.49 o 
  -2   1   5      592.06      624.22      5.75 o 
  -1   1   5       29.18       26.09      0.35 o 
   0   1   5      159.75      161.62      1.57 o 
   1   1   5      213.12      221.63      2.10 o 
   2   1   5      144.31      136.61      2.15 o 
   3   1   5      101.72      114.74      1.50 o 
   4   1   5       75.02       78.19      1.10 o 
   5   1   5       97.87       96.22      1.33 o 
   6   1   5      156.27      155.83      2.05 o 
   7   1   5        8.45        9.03      0.35 o 
  -7   2   5       24.58       27.26      0.45 o 
  -6   2   5       36.06       39.18      0.55 o 
  -5   2   5      121.48      121.51      1.28 o 
  -4   2   5      102.52      102.05      1.08 o 
  -3   2   5        4.28        4.48      0.16 o 
  -2   2   5       67.74       58.99      0.66 o 
  -1   2   5      285.32      286.90      2.71 o 
   0   2   5       85.83       88.44      0.91 o 
   1   2   5       29.48       33.40      2.01 o 
   2   2   5     1147.74     1184.06     14.49 o 
   3   2   5      176.79      170.07      2.24 o 
   4   2   5      212.70      229.78      3.61 o 
   5   2   5       44.66       47.88      0.77 o 
   6   2   5      235.17      233.88      5.85 o 
   7   2   5       30.80       33.81      1.32 o 
  -7   3   5        1.33        1.46      0.15 o 
  -6   3   5       56.48       57.95      0.73 o 
  -5   3   5      184.39      167.96      1.71 o 
  -4   3   5      145.38      143.32      1.47 o 
  -3   3   5       47.58       47.32      0.58 o 
  -2   3   5      139.29      127.84      1.29 o 
  -1   3   5      157.14      154.12      2.04 o 
   0   3   5      426.48      430.18      3.99 o 
   1   3   5      259.53      261.88      3.20 o 
   2   3   5      578.02      580.76      5.34 o 
   3   3   5      456.07      493.65      5.91 o 
   4   3   5      310.43      306.42      7.39 o 
   5   3   5       53.11       57.47      1.81 o 
   6   3   5      137.05      153.49      4.08 o 
  -7   4   5      162.18      175.51      1.85 o 
  -6   4   5      148.65      146.46      1.55 o 
  -5   4   5       83.94       88.04      1.00 o 
  -4   4   5      260.81      248.26      2.43 o 
  -3   4   5       18.09       19.48      0.33 o 
  -2   4   5      219.85      219.17      2.86 o 
  -1   4   5      399.53      396.22      3.71 o 
   0   4   5      315.85      312.34      2.95 o 
   1   4   5      194.75      187.63      2.45 o 
   2   4   5      346.62      344.32      4.34 o 
   3   4   5      229.97      223.02      5.53 o 
   4   4   5      102.27      104.90      2.89 o 
   5   4   5       37.32       38.74      1.41 o 
   6   4   5       52.80       51.74      1.76 o 
  -6   5   5       55.52       55.50      0.74 o 
  -5   5   5       61.66       65.32      0.81 o 
  -4   5   5       79.09       83.11      0.95 o 
  -3   5   5       13.08       12.36      0.27 o 
  -2   5   5      259.00      263.14      3.43 o 
  -1   5   5        1.05        1.70      0.25 o 
   0   5   5      297.60      295.82      3.80 o 
   1   5   5        3.80        3.15      0.20 o 
   2   5   5      425.88      418.60      5.27 o 
   3   5   5        2.02        1.29      0.37 o 
   4   5   5       36.76       36.54      1.36 o 
   5   5   5       30.16       31.81      1.31 o 
  -5   6   5       31.35       32.09      0.58 o 
  -4   6   5       16.74       15.05      0.45 o 
  -3   6   5        3.87        3.74      0.24 o 
  -2   6   5      128.54      125.29      1.80 o 
  -1   6   5      137.33      133.65      1.89 o 
   0   6   5       24.74       26.79      1.43 o 
   1   6   5        1.19        1.38      0.22 o 
   2   6   5       38.25       41.67      1.45 o 
   3   6   5      188.02      174.34      4.56 o 
   4   6   5        5.57        8.19      0.69 o 
  -4   7   5      272.25      297.19      3.95 o 
  -3   7   5        0.31        0.56      0.18 o 
  -2   7   5       20.24       18.74      0.50 o 
  -1   7   5       98.62      103.09      1.56 o 
   0   7   5       20.09       19.09      0.62 o 
   1   7   5       64.65       61.23      1.29 o 
   2   7   5       50.20       52.18      1.17 o 
  -1  -8   6       93.07       95.88      1.78 o 
   0  -8   6       24.04       25.63      0.73 o 
   1  -8   6       79.71       80.37      2.19 o 
   2  -8   6       20.50       20.94      0.67 o 
  -3  -7   6      105.33      107.72      1.94 o 
  -2  -7   6       15.17       16.82      0.57 o 
  -1  -7   6       83.28       84.38      1.58 o 
   0  -7   6       17.78       18.55      0.59 o 
   1  -7   6       31.17       33.79      0.80 o 
   2  -7   6       33.82       37.56      0.86 o 
   4  -7   6        7.72        8.61      0.56 o 
  -5  -6   6       68.08       70.91      1.41 o 
  -4  -6   6        0.35        0.23      0.23 o 
  -3  -6   6       32.47       32.93      0.93 o 
  -2  -6   6        0.69        1.02      0.23 o 
  -1  -6   6       20.33       21.37      0.60 o 
   0  -6   6       22.25       21.47      0.59 o 
   1  -6   6       82.86       81.39      1.07 o 
   2  -6   6       19.46       19.65      0.56 o 
   3  -6   6        8.00        7.66      0.49 o 
   4  -6   6       41.32       42.62      0.89 o 
   5  -6   6       16.40       18.83      0.85 o 
  -5  -5   6       13.30       14.81      0.54 o 
  -4  -5   6        0.94        0.74      0.30 o 
  -3  -5   6        0.94        0.36      0.19 o 
  -2  -5   6        9.38        9.14      0.44 o 
  -1  -5   6       24.13       23.50      0.41 o 
   0  -5   6        6.38        6.42      0.22 o 
   1  -5   6        8.46        8.20      0.24 o 
   2  -5   6      147.91      147.72      2.26 o 
   3  -5   6      155.20      152.40      3.31 o 
   4  -5   6        0.74        0.70      0.19 o 
   5  -5   6      110.61      106.81      3.01 o 
   6  -5   6       18.54       17.77      0.57 o 
  -6  -4   6        2.69        1.49      0.25 o 
  -5  -4   6      185.11      191.35      3.08 o 
  -4  -4   6        9.75       10.34      0.28 o 
  -3  -4   6        1.06        1.01      0.13 o 
  -2  -4   6       66.50       70.39      0.88 o 
  -1  -4   6       98.27       92.96      1.10 o 
   0  -4   6       72.94       68.70      0.85 o 
   1  -4   6      234.22      226.93      2.39 o 
   2  -4   6      129.21      127.46      1.42 o 
   3  -4   6      169.26      166.22      2.53 o 
   4  -4   6       33.29       32.62      0.72 o 
   5  -4   6       64.97       65.73      1.21 o 
   6  -4   6       18.25       16.85      0.55 o 
   7  -4   6       49.45       47.85      1.45 o 
  -7  -3   6       80.05       83.86      1.58 o 
  -6  -3   6       59.18       57.07      0.79 o 
  -5  -3   6       20.74       19.51      0.39 o 
  -4  -3   6       18.43       19.44      0.37 o 
  -3  -3   6       93.10       96.42      1.15 o 
  -2  -3   6       20.94       19.55      0.36 o 
  -1  -3   6      311.89      305.87      3.17 o 
   0  -3   6       47.57       47.26      0.63 o 
   1  -3   6       29.84       30.68      0.45 o 
   2  -3   6      166.13      162.32      1.74 o 
   3  -3   6      103.79      100.44      1.63 o 
   4  -3   6       28.47       30.19      0.68 o 
   5  -3   6       56.93       56.75      1.07 o 
   6  -3   6       36.87       35.88      0.85 o 
   7  -3   6       16.78       17.64      0.58 o 
  -7  -2   6        0.74        1.09      0.17 o 
  -6  -2   6       12.73       13.60      0.33 o 
  -5  -2   6      169.70      173.72      1.93 o 
  -4  -2   6       15.00       15.19      0.33 o 
  -3  -2   6       32.86       33.65      0.51 o 
  -2  -2   6       49.90       52.02      0.68 o 
  -1  -2   6       92.74       97.70      1.12 o 
   0  -2   6        2.23        2.70      0.14 o 
   1  -2   6      476.18      470.54      6.61 o 
   2  -2   6        0.73        0.85      0.10 o 
   3  -2   6      181.63      185.79      3.90 o 
   4  -2   6        0.88        0.69      0.17 o 
   5  -2   6      331.70      337.48      4.88 o 
   6  -2   6       59.74       65.12      1.21 o 
   7  -2   6       28.96       31.67      0.78 o 
  -7  -1   6       63.12       70.10      0.95 o 
  -6  -1   6      130.43      128.23      1.50 o 
  -5  -1   6       34.05       32.67      0.53 o 
  -4  -1   6      106.24      106.15      1.24 o 
  -3  -1   6      154.89      151.91      1.68 o 
  -2  -1   6      263.15      270.57      2.83 o 
  -1  -1   6      266.60      270.54      2.82 o 
   0  -1   6        4.39        4.05      0.19 o 
   1  -1   6       73.70       74.01      0.87 o 
   2  -1   6      532.66      542.99      7.10 o 
   3  -1   6      366.08      365.03      5.20 o 
   4  -1   6      137.78      144.51      1.89 o 
   5  -1   6      131.55      133.70      1.79 o 
   6  -1   6      223.74      219.97      2.83 o 
   7  -1   6       67.04       67.80      1.21 o 
  -7   0   6       79.59       80.38      1.05 o 
  -6   0   6       38.79       40.71      0.63 o 
  -5   0   6     1383.21     1367.21     13.61 o 
  -4   0   6       18.73       16.34      0.34 o 
  -3   0   6      308.02      305.00      3.18 o 
  -2   0   6        2.29        2.59      0.14 o 
  -1   0   6      905.46      922.12      9.20 o 
   0   0   6       98.33      101.06      1.15 o 
   1   0   6      167.62      168.91      1.80 o 
   2   0   6      446.11      436.99      4.59 o 
   3   0   6      274.75      274.92      3.39 o 
   4   0   6      227.29      222.34      3.27 o 
   5   0   6      238.17      246.80      3.10 o 
   6   0   6       92.98       94.04      1.36 o 
   7   0   6       31.25       31.39      0.64 o 
  -7   1   6      274.91      277.26      3.00 o 
  -6   1   6       70.15       66.84      0.90 o 
  -5   1   6      114.72      112.89      1.34 o 
  -4   1   6      221.30      221.70      2.39 o 
  -3   1   6      136.07      135.19      1.52 o 
  -2   1   6      194.69      198.11      1.94 o 
  -1   1   6        4.79        5.02      0.16 o 
   0   1   6       71.13       78.90      0.84 o 
   1   1   6      127.05      124.62      1.25 o 
   2   1   6      320.84      325.79      3.06 o 
   3   1   6      238.04      237.33      2.95 o 
   4   1   6       62.67       65.99      1.81 o 
   5   1   6       20.71       19.02      0.45 o 
   6   1   6       73.76       75.60      1.27 o 
   7   1   6       39.92       41.22      0.77 o 
  -7   2   6       55.45       61.36      0.88 o 
  -6   2   6      137.06      133.89      1.57 o 
  -5   2   6      118.77      117.98      1.27 o 
  -4   2   6       36.55       38.34      0.52 o 
  -3   2   6       15.01       15.21      0.28 o 
  -2   2   6      121.49      125.62      1.29 o 
  -1   2   6      254.36      249.14      2.39 o 
   0   2   6       33.25       32.51      0.43 o 
   1   2   6      160.03      164.94      1.62 o 
   2   2   6       20.04       21.52      0.33 o 
   3   2   6      188.22      105.40      2.34 o 
   4   2   6        0.67        0.74      0.18 o 
   5   2   6      432.83      468.35      8.54 o 
   6   2   6        9.29        8.45      0.68 o 
  -7   3   6        4.71        4.38      0.28 o 
  -6   3   6       46.87       47.68      0.66 o 
  -5   3   6       68.13       71.60      0.86 o 
  -4   3   6       67.52       63.58      0.76 o 
  -3   3   6      155.71      153.00      1.56 o 
  -2   3   6      174.46      169.70      1.69 o 
  -1   3   6       75.26       71.49      0.80 o 
   0   3   6        9.96       11.90      0.32 o 
   1   3   6      267.93      266.52      3.40 o 
   2   3   6      104.53      111.03      1.38 o 
   3   3   6      131.75      130.08      3.38 o 
   4   3   6        0.47        0.58      0.30 o 
   5   3   6       19.66       18.64      0.89 o 
   6   3   6      245.13      248.07      6.25 o 
  -6   4   6       36.65       37.48      0.57 o 
  -5   4   6      383.31      377.37      3.63 o 
  -4   4   6        3.73        4.71      0.20 o 
  -3   4   6      144.09      145.22      1.50 o 
  -2   4   6        1.71        1.78      0.13 o 
  -1   4   6     1099.89     1092.58      9.99 o 
   0   4   6      102.73      103.72      1.09 o 
   1   4   6       30.48       30.20      0.58 o 
   2   4   6       15.55       14.94      0.74 o 
   3   4   6       58.18       58.14      1.79 o 
   4   4   6       51.23       50.50      1.67 o 
   5   4   6       25.35       25.54      1.12 o 
  -5   5   6      102.91      110.74      1.24 o 
  -4   5   6       54.56       53.81      0.70 o 
  -3   5   6       65.21       65.42      1.07 o 
  -2   5   6        5.32        5.56      0.28 o 
  -1   5   6       29.80       31.37      0.63 o 
   0   5   6       85.91       84.79      1.58 o 
   1   5   6        1.40        1.70      0.19 o 
   2   5   6       27.91       26.15      1.06 o 
   3   5   6        8.70       12.00      0.73 o 
   4   5   6        9.70        9.51      0.73 o 
  -4   6   6        6.68        7.40      0.35 o 
  -3   6   6        3.26        3.10      0.24 o 
  -2   6   6       89.08       89.99      1.40 o 
  -1   6   6       16.69       14.75      0.44 o 
   0   6   6        4.11        4.30      0.27 o 
   1   6   6        6.81        7.39      0.33 o 
   2   6   6       54.66       50.19      1.69 o 
   3   6   6       79.80       86.66      2.60 o 
  -2   7   6       10.41       10.41      0.41 o 
  -1   7   6       69.63       70.59      1.27 o 
   0   7   6       19.26       19.99      0.54 o 
   1   7   6       95.66       97.72      1.65 o 
  -2  -7   7      159.65      168.86      2.83 o 
  -1  -7   7        0.47        0.54      0.24 o 
   0  -7   7       48.11       48.44      1.06 o 
   1  -7   7        0.23        0.04      0.23 o 
   2  -7   7       53.64       55.97      2.34 o 
  -4  -6   7       41.65       45.34      1.51 o 
  -3  -6   7       14.22       16.14      0.57 o 
  -2  -6   7        3.77        3.71      0.31 o 
  -1  -6   7        8.69        9.61      0.44 o 
   0  -6   7       19.39       18.51      0.57 o 
   1  -6   7       30.64       31.73      0.52 o 
   2  -6   7       28.97       27.46      0.73 o 
   3  -6   7        9.20        9.37      0.40 o 
   4  -6   7        8.26        9.93      0.45 o 
  -5  -5   7        6.89        7.12      0.42 o 
  -4  -5   7       14.23       14.49      0.54 o 
  -3  -5   7       24.75       27.61      0.73 o 
  -2  -5   7      122.26      125.49      1.70 o 
  -1  -5   7       77.02       74.12      0.94 o 
   0  -5   7       13.68       14.81      0.34 o 
   1  -5   7       35.86       34.18      0.76 o 
   2  -5   7       64.61       43.14      3.65 o 
   3  -5   7       23.99       23.30      0.61 o 
   4  -5   7       77.60       77.23      1.96 o 
   5  -5   7       28.06       34.75      0.83 o 
  -5  -4   7      134.35      137.23      2.35 o 
  -4  -4   7      132.00      128.02      1.50 o 
  -3  -4   7      205.44      196.79      2.17 o 
  -2  -4   7      131.53      133.87      1.54 o 
  -1  -4   7      134.41      132.84      1.52 o 
   0  -4   7       43.56       43.94      0.63 o 
   1  -4   7      185.42      182.73      2.55 o 
   2  -4   7       92.39       92.46      1.27 o 
   3  -4   7       20.75       20.84      0.56 o 
   4  -4   7       78.90       80.80      2.01 o 
   5  -4   7       86.69       89.96      1.72 o 
   6  -4   7      106.98      110.02      2.66 o 
  -6  -3   7      122.73      124.25      1.49 o 
  -5  -3   7      206.01      203.16      2.25 o 
  -4  -3   7      135.11      133.58      1.54 o 
  -3  -3   7       69.15       68.05      0.89 o 
  -2  -3   7      450.43      453.59      4.66 o 
  -1  -3   7       28.63       26.98      0.46 o 
   0  -3   7      102.87      104.37      1.22 o 
   1  -3   7       74.78       62.73      2.84 o 
   2  -3   7      596.21      574.12      6.76 o 
   3  -3   7       10.60        9.50      0.39 o 
   4  -3   7       82.45       85.39      2.08 o 
   5  -3   7       45.01       44.70      0.95 o 
   6  -3   7       61.01       60.02      1.19 o 
  -6  -2   7       71.42       75.29      1.00 o 
  -5  -2   7      196.13      194.03      2.16 o 
  -4  -2   7      151.29      145.92      1.66 o 
  -3  -2   7        8.62        8.27      0.26 o 
  -2  -2   7       91.17       90.59      1.09 o 
  -1  -2   7       13.02       14.46      0.63 o 
   0  -2   7       82.72       82.29      1.00 o 
   1  -2   7       82.24       46.08      2.56 o 
   2  -2   7        9.14       10.80      0.37 o 
   3  -2   7       74.51       76.42      2.09 o 
   4  -2   7       65.87       65.95      1.69 o 
   5  -2   7       60.62       66.01      1.23 o 
   6  -2   7       40.69       41.54      0.91 o 
  -6  -1   7      224.80      218.98      2.42 o 
  -5  -1   7        2.79        2.21      0.18 o 
  -4  -1   7      272.13      269.28      2.88 o 
  -3  -1   7       29.26       27.77      0.47 o 
  -2  -1   7      182.91      182.82      2.00 o 
  -1  -1   7      154.00      147.41      1.64 o 
   0  -1   7        7.36        7.42      0.24 o 
   1  -1   7      175.57      172.89      1.87 o 
   2  -1   7      204.12      196.20      2.94 o 
   3  -1   7       67.34       66.78      1.18 o 
   4  -1   7       10.43       11.65      0.46 o 
   5  -1   7       76.40       78.13      1.39 o 
   6  -1   7       37.00       37.31      0.85 o 
  -6   0   7      139.59      133.88      1.59 o 
  -5   0   7      208.71      203.56      2.26 o 
  -4   0   7       21.05       19.87      0.40 o 
  -3   0   7      148.85      145.92      1.65 o 
  -2   0   7      317.03      317.31      3.32 o 
  -1   0   7      128.84      128.51      1.45 o 
   0   0   7      114.63      114.53      1.31 o 
   1   0   7      122.46      127.00      1.42 o 
   2   0   7       41.55       40.97      0.82 o 
   3   0   7        8.52       10.02      0.37 o 
   4   0   7       19.84       18.20      0.53 o 
   5   0   7       32.06       33.04      1.06 o 
   6   0   7       49.72       50.76      1.77 o 
  -6   1   7       14.00       14.46      0.37 o 
  -5   1   7      118.33      119.51      1.43 o 
  -4   1   7       73.25       71.57      0.93 o 
  -3   1   7       63.48       65.68      0.86 o 
  -2   1   7      150.72      146.54      1.64 o 
  -1   1   7      158.10      162.97      1.79 o 
   0   1   7        0.77        0.85      0.12 o 
   1   1   7       14.06       14.28      0.31 o 
   2   1   7      209.79      210.12      3.13 o 
   3   1   7       42.57       40.50      0.83 o 
   4   1   7       13.43       15.17      0.47 o 
   5   1   7        0.48        0.70      0.20 o 
   6   1   7      121.73      122.43      2.83 o 
  -6   2   7       27.02       28.69      0.69 o 
  -5   2   7       56.59       57.90      0.90 o 
  -4   2   7       40.85       41.76      0.64 o 
  -3   2   7       22.25       22.15      0.44 o 
  -2   2   7       97.15       91.42      1.10 o 
  -1   2   7       12.16       12.51      0.30 o 
   0   2   7       18.37       18.83      0.36 o 
   1   2   7        3.13        2.28      0.15 o 
   2   2   7        3.88        4.03      0.28 o 
   3   2   7       19.58       22.73      0.49 o 
   4   2   7       21.71       24.51      1.59 o 
   5   2   7       43.18       46.07      0.99 o 
   6   2   7       20.82       24.60      1.09 o 
  -6   3   7       28.74       27.41      0.53 o 
  -5   3   7       13.11       14.14      0.36 o 
  -4   3   7      164.59      154.48      1.77 o 
  -3   3   7       10.37        9.89      0.28 o 
  -2   3   7      208.89      203.83      2.22 o 
  -1   3   7       12.36       13.27      0.28 o 
   0   3   7       32.47       32.37      0.46 o 
   1   3   7       44.15       46.42      1.42 o 
   2   3   7       64.47       67.69      1.18 o 
   3   3   7       52.95       60.93      1.84 o 
   4   3   7       19.70       20.77      0.93 o 
   5   3   7       85.90       93.43      2.70 o 
  -5   4   7       96.76       98.82      1.25 o 
  -4   4   7       38.98       39.45      0.73 o 
  -3   4   7       61.90       60.03      0.75 o 
  -2   4   7      152.80      152.10      1.57 o 
  -1   4   7       38.42       38.51      0.71 o 
   0   4   7       52.83       54.13      0.90 o 
   1   4   7       43.87       39.90      2.10 o 
   2   4   7      200.43      202.28      5.07 o 
   3   4   7        0.93        0.67      0.36 o 
   4   4   7       45.97       46.57      1.62 o 
  -4   5   7       10.63       10.65      0.29 o 
  -3   5   7       24.04       26.41      0.50 o 
  -2   5   7       89.44       90.97      1.39 o 
  -1   5   7      121.38      122.28      1.77 o 
   0   5   7       10.56       10.34      0.37 o 
   1   5   7       36.77       37.57      0.72 o 
   2   5   7       43.82       50.15      1.66 o 
   3   5   7       79.29       79.41      2.40 o 
  -3   6   7        0.30        1.20      0.99 o 
  -2   6   7       82.33       85.81      1.37 o 
  -1   6   7      106.31      111.35      1.67 o 
   0   6   7       36.30       38.07      0.77 o 
   1   6   7       67.48       70.91      1.60 o 
   2   6   7       33.96       37.46      1.43 o 
  -2  -6   8       69.13       68.53      1.39 o 
  -1  -6   8       25.62       25.73      0.72 o 
   0  -6   8       21.03       21.36      0.64 o 
   1  -6   8        3.87        5.28      0.25 o 
   2  -6   8       41.59       39.00      0.87 o 
   3  -6   8       13.92       12.09      0.69 o 
  -4  -5   8       21.73       19.30      0.93 o 
  -3  -5   8       32.01       33.52      1.27 o 
  -2  -5   8       87.33       87.34      1.30 o 
  -1  -5   8       30.33       28.43      0.53 o 
   0  -5   8       25.15       27.34      1.50 o 
   1  -5   8       55.21       53.50      0.75 o 
   2  -5   8       18.91       19.47      0.58 o 
   3  -5   8       42.89       42.54      1.31 o 
   4  -5   8       19.13       21.25      1.00 o 
  -4  -4   8       76.55       77.74      1.03 o 
  -3  -4   8      116.99      117.50      1.42 o 
  -2  -4   8       27.90       27.98      0.59 o 
  -1  -4   8      168.07      162.75      1.84 o 
   0  -4   8       18.37       18.80      0.40 o 
   1  -4   8      117.20      119.00      2.59 o 
   2  -4   8       41.89       40.56      0.87 o 
   3  -4   8       28.35       25.55      0.65 o 
   4  -4   8       15.77       15.59      0.54 o 
   5  -4   8       19.53       20.20      0.88 o 
  -5  -3   8       76.24       75.15      1.01 o 
  -4  -3   8        3.52        3.11      0.29 o 
  -3  -3   8       68.98       68.37      0.92 o 
  -2  -3   8       97.91       98.64      1.21 o 
  -1  -3   8       54.71       54.24      0.76 o 
   0  -3   8       27.44       25.61      0.46 o 
   1  -3   8      134.95      112.79      8.69 o 
   2  -3   8        4.98        6.17      0.37 o 
   3  -3   8        7.64        5.93      0.34 o 
   4  -3   8        2.15        1.32      0.23 o 
   5  -3   8       33.90       32.52      0.80 o 
  -5  -2   8        1.95        2.45      0.20 o 
  -4  -2   8       10.62       11.21      0.33 o 
  -3  -2   8       31.41       32.09      0.55 o 
  -2  -2   8      112.15      111.72      1.33 o 
  -1  -2   8       37.07       35.66      0.56 o 
   0  -2   8       13.69       13.90      0.43 o 
   1  -2   8        6.89        4.40      0.25 o 
   2  -2   8       73.84       68.80      1.60 o 
   3  -2   8        3.65        3.16      0.40 o 
   4  -2   8        1.48        3.94      0.30 o 
   5  -2   8        0.43        0.53      0.23 o 
  -6  -1   8        0.60        1.39      0.21 o 
  -5  -1   8      131.22      128.16      1.54 o 
  -4  -1   8        4.37        4.54      0.23 o 
  -3  -1   8       96.05       93.48      1.41 o 
  -2  -1   8       53.86       54.24      0.76 o 
  -1  -1   8      261.99      248.74      2.66 o 
   0  -1   8       18.15       18.33      0.37 o 
   1  -1   8       20.85       21.92      0.40 o 
   2  -1   8       34.15       34.35      0.77 o 
   3  -1   8        4.87        5.89      0.52 o 
   4  -1   8       14.80       15.00      0.50 o 
   5  -1   8       43.54       46.43      0.99 o 
  -6   0   8       11.95       13.01      0.48 o 
  -5   0   8       10.78       11.88      0.34 o 
  -4   0   8      191.69      190.29      2.14 o 
  -3   0   8       83.65       78.64      1.01 o 
  -2   0   8      216.08      213.19      2.33 o 
  -1   0   8        2.76        2.73      0.27 o 
   0   0   8      117.48      115.08      1.34 o 
   1   0   8       79.60       78.34      0.97 o 
   2   0   8       36.31       38.23      0.83 o 
   3   0   8       49.70       47.09      0.96 o 
   4   0   8       11.22       10.98      0.63 o 
   5   0   8       34.39       32.62      0.78 o 
  -6   1   8       80.28       80.34      1.55 o 
  -5   1   8       33.07       31.26      0.57 o 
  -4   1   8       16.22       14.95      0.37 o 
  -3   1   8       18.73       18.00      0.39 o 
  -2   1   8      179.51      181.13      2.01 o 
  -1   1   8       94.80       91.16      1.12 o 
   0   1   8        7.71        8.19      0.27 o 
   1   1   8       94.43       96.34      1.15 o 
   2   1   8       55.78       61.48      1.16 o 
   3   1   8       37.72       37.07      0.82 o 
   4   1   8        8.98       10.40      0.44 o 
   5   1   8      117.75      118.80      1.96 o 
  -5   2   8       30.21       28.67      0.54 o 
  -4   2   8        9.60        9.24      0.30 o 
  -3   2   8       64.45       60.09      0.83 o 
  -2   2   8       49.02       49.69      0.72 o 
  -1   2   8       43.52       41.38      0.62 o 
   0   2   8       91.00       97.55      1.17 o 
   1   2   8      176.52      179.20      1.97 o 
   2   2   8      130.18      145.08      2.31 o 
   3   2   8       31.77       33.68      0.78 o 
   4   2   8       12.27       14.96      0.52 o 
  -5   3   8       79.40       74.89      1.18 o 
  -4   3   8        0.92        1.08      0.16 o 
  -3   3   8       94.41       93.15      1.17 o 
  -2   3   8      108.40      110.16      1.33 o 
  -1   3   8      547.40      553.50      5.66 o 
   0   3   8        2.05        2.54      0.18 o 
   1   3   8      208.35      143.85      3.35 o 
  -4   4   8       89.85       88.33      1.15 o 
  -3   4   8       85.64       82.60      1.07 o 
  -2   4   8      146.35      152.69      1.75 o 
  -1   4   8       17.86       18.68      0.41 o 
   0   4   8      451.04      465.72      6.96 o 
  -3   5   8       30.14       31.12      1.22 o 
  -2   5   8      221.30      225.11      3.63 o 
  -1   5   8       14.05       13.20      0.87 o 
   0   5   8        3.85        5.19      0.38 o 
  -2  -5   9       15.98       17.14      0.48 o 
  -1  -5   9       19.12       18.68      0.43 o 
   0  -5   9       26.49       27.17      0.51 o 
   1  -5   9       52.23       53.67      0.79 o 
   2  -5   9        8.87        8.93      0.46 o 
  -3  -4   9       23.62       26.23      0.59 o 
  -2  -4   9      103.91      101.29      1.28 o 
  -1  -4   9       23.06       22.38      0.47 o 
   0  -4   9       59.51       57.82      0.82 o 
   1  -4   9        1.85        3.39      0.21 o 
   2  -4   9      151.26      127.55      2.12 o 
   3  -4   9        0.26       -0.06      0.27 o 
  -4  -3   9        9.41        9.87      0.39 o 
  -3  -3   9       22.38       23.84      0.49 o 
  -2  -3   9       39.45       38.83      0.64 o 
  -1  -3   9       41.59       41.50      0.66 o 
   0  -3   9       33.90       31.75      0.54 o 
   1  -3   9       74.67       74.77      1.39 o 
   2  -3   9        3.23        2.36      0.28 o 
   3  -3   9       65.20       55.75      1.20 o 
   4  -3   9        8.57        8.46      0.65 o 
  -4  -2   9       74.66       74.04      1.02 o 
  -3  -2   9        8.66        9.01      0.32 o 
  -2  -2   9       36.79       36.06      0.60 o 
  -1  -2   9       18.10       16.02      0.38 o 
   0  -2   9        3.75        3.33      0.20 o 
   1  -2   9      131.20      121.09      7.74 o 
   2  -2   9       62.81       58.44      1.16 o 
   3  -2   9       24.13       26.00      0.70 o 
   4  -2   9       18.34       20.00      0.89 o 
  -4  -1   9       20.85       20.03      0.45 o 
  -3  -1   9      101.29      100.09      1.26 o 
  -2  -1   9       39.85       37.77      0.62 o 
  -1  -1   9       79.46       79.74      1.03 o 
   0  -1   9       65.54       61.64      0.84 o 
   1  -1   9      147.77      153.01      2.45 o 
   2  -1   9      105.10      100.41      1.73 o 
   3  -1   9       72.29       72.56      1.36 o 
   4  -1   9       58.55       60.28      1.20 o 
  -4   0   9       23.20       20.54      0.45 o 
  -3   0   9       53.00       53.86      0.79 o 
  -2   0   9       69.75       68.54      0.93 o 
  -1   0   9      149.26      146.04      1.69 o 
   0   0   9       85.51       82.48      1.05 o 
   1   0   9      156.55      160.05      2.55 o 
   2   0   9      242.38      239.71      3.64 o 
   3   0   9       10.37       12.18      0.56 o 
   4   0   9       54.43       55.24      1.13 o 
  -4   1   9       10.83       10.48      0.42 o 
  -3   1   9       41.69       43.14      0.69 o 
  -2   1   9       99.12       98.40      1.23 o 
  -1   1   9       65.43       68.35      0.92 o 
   0   1   9       97.49       97.69      1.20 o 
   1   1   9       80.91       86.13      1.54 o 
   2   1   9       33.62       33.88      0.82 o 
   3   1   9       61.69       60.66      1.20 o 
   4   1   9        6.79        7.31      0.43 o 
  -4   2   9       40.02       39.27      0.76 o 
  -3   2   9       10.97       11.52      0.55 o 
  -2   2   9       95.90       95.97      1.21 o 
  -1   2   9        9.81       10.30      0.32 o 
   0   2   9       61.33       62.01      0.85 o 
   1   2   9       80.19       84.87      1.52 o 
   2   2   9       18.36       20.43      1.11 o 
   3   2   9       23.09       28.03      0.75 o 
  -3   3   9       78.73       79.91      1.07 o 
  -2   3   9       30.35       29.37      0.54 o 
  -1   3   9       59.39       61.34      0.86 o 
   0   3   9        0.37        0.42      0.16 o 
   1   3   9      100.17      111.01      1.87 o 
  -2   4   9        6.30        5.52      0.31 o 
  -1   4   9       42.57       42.83      0.79 o 
   0   4   9        1.05        0.94      0.23 o 
   0  -4  10       44.99       43.44      0.70 o 
  -2  -3  10       40.97       40.24      0.68 o 
  -1  -3  10        6.87        6.00      0.29 o 
   0  -3  10       50.27       52.02      0.78 o 
   1  -3  10       24.24       25.00      0.73 o 
   2  -3  10      103.92       93.62      2.39 o 
  -2  -2  10       17.83       19.89      0.45 o 
  -1  -2  10       36.75       31.73      0.57 o 
   0  -2  10       22.21       26.41      0.51 o 
   1  -2  10       42.02       42.48      1.29 o 
   2  -2  10       39.28       40.96      0.96 o 
  -3  -1  10        5.41        5.36      0.40 o 
  -2  -1  10       65.43       65.82      0.93 o 
  -1  -1  10        0.21        0.04      0.15 o 
   0  -1  10       95.60       93.71      1.29 o 
   1  -1  10       34.22       36.09      0.88 o 
   2  -1  10       15.45       16.67      0.60 o 
  -3   0  10       30.45       31.13      0.83 o 
  -2   0  10       59.32       59.96      0.87 o 
  -1   0  10       13.43       12.33      0.36 o 
   0   0  10        0.75        1.37      0.37 o 
   1   0  10       31.59       29.00      0.77 o 
   2   0  10       23.92       24.49      0.72 o 
  -2   1  10        1.16        1.28      0.19 o 
  -1   1  10        0.31        0.86      0.32 o 
   0   1  10        8.22        8.17      0.30 o 
   1   1  10        2.88        2.42      0.30 o 
   2   1  10       24.94       24.11      0.79 o 
  -1   2  10        2.64        2.07      0.20 o 
   0   2  10        6.24        6.21      0.34 o 
                                                 
